# Supplementary material for: MetaMed: Linking Microbiota Functions with Medicine Therapeutics
Source: mSystems. 2019 Oct 8;4(5):e00413-19. doi: 10.1128/mSystems.00413-19 (PMC6787565; doi:10.1128/mSystems.00413-19)
Supplement: TABLE S1 [file mSystems.00413-19-st001.xlsx]

## Sheet: 工作表1
Microbe	Microbe Category	Predicted Drug Category
Streptomyces griseoviridis	Actinobacteria	L
Stigmatella aurantiaca DW4/3-1	Proteobacteria	L
Serratia sp.	Proteobacteria	L
Fusarium equiseti	Ascomycota	N
Streptomyces tsusimaensis	Actinobacteria	N
Stigmatella aurantiaca	Proteobacteria	V
Aspergillus nidulans FGSC A4	Ascomycota	R
Aspergillus fumigatus	Ascomycota	R
Aspergillus fumigatus	Ascomycota	B
Aspergillus fumigatus	Ascomycota	H
Aspergillus fumigatus	Ascomycota	C
Aspergillus fumigatus	Ascomycota	D
Aspergillus fumigatus	Ascomycota	N
Aspergillus fumigatus	Ascomycota	J
Aspergillus fumigatus	Ascomycota	L
Aspergillus fumigatus	Ascomycota	A
Aspergillus fumigatus	Ascomycota	P
Aspergillus fumigatus	Ascomycota	V
Aspergillus fumigatus	Ascomycota	G
Aspergillus fumigatus	Ascomycota	M
Aspergillus fumigatus	Ascomycota	S
Streptomyces sp. SCSIO 03032	Actinobacteria	S
Streptomyces coelicolor A3(2)	Actinobacteria	L
Streptomyces lusitanus	Actinobacteria	R
Streptomyces lusitanus	Actinobacteria	B
Streptomyces lusitanus	Actinobacteria	J
Streptomyces lusitanus	Actinobacteria	D
Streptomyces lusitanus	Actinobacteria	L
Streptomyces lusitanus	Actinobacteria	N
Streptomyces lusitanus	Actinobacteria	G
Streptomyces lusitanus	Actinobacteria	H
Streptomyces lusitanus	Actinobacteria	C
Streptomyces lusitanus	Actinobacteria	A
Streptomyces lusitanus	Actinobacteria	P
Streptomyces lusitanus	Actinobacteria	V
Streptomyces lusitanus	Actinobacteria	M
Streptomyces lusitanus	Actinobacteria	S
Serratia marcescens	Proteobacteria	L
Streptomyces pulveraceus	Actinobacteria	P
Streptomyces sp. WM6372	Actinobacteria	L
Nostoc punctiforme PCC 73102	Cyanobacteria	A
Hahella chejuensis KCTC 2396	Proteobacteria	L
H = Systemic hormonal preparations, excl. sex hormones and insulins
V = Various
B = Blood and blood forming organs
P = Antiparasitic products
M = Musculoskeletal system
L = Antineoplastic and immunomodulating agents
G = Genitourinary system and sex hormones
R = Respiratory system
A = Alimentary tract and metabolism
D = Dermatologicals
J = Anti-infectives for systemic use
S = Sensory organs
N = Nervous system
C = Cardiovascular system
