# Supplementary material for: MetaMed: Linking Microbiota Functions with Medicine Therapeutics
Source: mSystems. 2019 Oct 8;4(5):e00413-19. doi: 10.1128/mSystems.00413-19 (PMC6787565; doi:10.1128/mSystems.00413-19)
Supplement: TABLE S2 [file mSystems.00413-19-st002.xlsx]

## Sheet: 工作表1
BGC	Microbe	Metabolite	Predicted Equivalent Drug	Similarity Score	Validation(DrugBank&Literature)	Validation Web Link
K-252a biosynthetic gene cluster	Nonomuraea longicatena	k-252a	K-252a	1	DrugBank
Vancomycin biosynthetic gene cluster	Amycolatopsis orientalis HCCB10007	vancomycin	Oritavancin	0.945205	A Comparative Review of the Lipoglycopeptides: Oritavancin, Dalbavancin, and Telavancin	https://www.researchgate.net/publication/40765991_A_Comparative_Review_of_the_Lipoglycopeptides_Oritavancin_Dalbavancin_and_Telavancin
Vancomycin biosynthetic gene cluster	Amycolatopsis orientalis HCCB10007	vancomycin	Vancomycin	1	DrugBank
Vancomycin biosynthetic gene cluster	Amycolatopsis orientalis HCCB10007	vancomycin	Deglucobalhimycin	0.942029
Mupirocin biosynthetic gene cluster	Pseudomonas fluorescens	mupirocin	Mupirocin	1	DrugBank
Tobramycin biosynthetic gene cluster	Streptoalloteichus hindustanus	tobramycin	Tobramycin	1	DrugBank
Tobramycin biosynthetic gene cluster	Streptoalloteichus hindustanus	tobramycin	Ribostamycin	0.9375	Biosynthesis of 2-Deoxystreptamine-containing Antibiotics in Streptoalloteichus hindustanus JCM 3268: Characterization of 2-Deoxy-scyllo-inosose Synthase	https://www.nature.com/articles/ja200651.pdf?origin=ppub
Tobramycin biosynthetic gene cluster	Streptoalloteichus hindustanus	tobramycin	Kanamycin	0.978261	Biosynthesis of 2-Deoxystreptamine-containing Antibiotics in Streptoalloteichus hindustanus JCM 3268: Characterization of 2-Deoxy-scyllo-inosose Synthase	https://www.nature.com/articles/ja200651.pdf?origin=ppub
Tobramycin biosynthetic gene cluster	Streptoalloteichus hindustanus	tobramycin	Neamine	0.913043
Tobramycin biosynthetic gene cluster	Streptoalloteichus hindustanus	tobramycin	Neomycin	0.9375	Biosynthesis of 2-Deoxystreptamine-containing Antibiotics in Streptoalloteichus hindustanus JCM 3268: Characterization of 2-Deoxy-scyllo-inosose Synthase	https://www.nature.com/articles/ja200651.pdf?origin=ppub
Tobramycin biosynthetic gene cluster	Streptoalloteichus hindustanus	tobramycin	Paromomycin	0.9375	PLANT BIOTECHNOLOGY AND GENETIC ENGINEERING	https://books.google.com/books?id=nf8uDwAAQBAJ&pg=PA107&lpg=PA107&dq=Streptoalloteichus+hindustanus+Paromomycin&source=bl&ots=usAJWa2gE4&sig=OlAD85rhHALP330h4EAB7Ds0YXM&hl=zh-CN&sa=X&ved=0ahUKEwjZjo63lMXXAhUEjZQKHVqBAp0Q6AEIOTAC#v=onepage&q=Streptoalloteichus%20hindustanus%20Paromomycin&f=false
Daunorubicin biosynthetic gene cluster	Streptomyces sp.	daunorubicin	Idarubicin	0.960784	database	http://chemocare.com/chemotherapy/drug-info/idarubicin.aspx
Daunorubicin biosynthetic gene cluster	Streptomyces sp.	daunorubicin	Daunorubicin	1	DrugBank
Butirosin biosynthetic gene cluster	Bacillus circulans	butirosin	Arbekacin	0.944444	Population Pharmacokinetics of Arbekacin in Patients Infected with Methicillin-Resistant Staphylococcus aureus	http://aac.asm.org/content/50/11/3754.long
Butirosin biosynthetic gene cluster	Bacillus circulans	butirosin	Amikacin	0.962264	Clinical studies on amikacin for infectious diseases following intravenous drip infusion (author's transl)	https://www.ncbi.nlm.nih.gov/pubmed/7097987
Puromycin biosynthetic gene cluster	Streptomyces alboniger	puromycin	Puromycin	1	DrugBank
Lividomycin biosynthetic gene cluster	Streptomyces lividus	lividomycin	Kanamycin	0.9375	Cloning of the kanamycin resistance gene from a kanamycin-producing Streptomyces species.	https://www.ncbi.nlm.nih.gov/pubmed/6690428
Lividomycin biosynthetic gene cluster	Streptomyces lividus	lividomycin	Tobramycin	0.958333
Lividomycin biosynthetic gene cluster	Streptomyces lividus	lividomycin	Ribostamycin	0.979167	database	http://www.uniprot.org/uniprot/Q53U11
Lividomycin biosynthetic gene cluster	Streptomyces lividus	lividomycin	Neomycin	0.979167	Advances in Applied Microbiology	https://books.google.com/books?id=4e3RAZyEf3IC&pg=PA244&lpg=PA244&dq=Streptomyces+lividus+Neomycin&source=bl&ots=D4nd-o1osL&sig=vr_boxaPHbRMNrR9RHFOMXoUrjE&hl=zh-CN&sa=X&ved=0ahUKEwjZ6J7ulcXXAhWFtpQKHeLeCQsQ6AEISzAG#v=onepage&q=Streptomyces%20lividus%20Neomycin&f=false
Lividomycin biosynthetic gene cluster	Streptomyces lividus	lividomycin	Paromomycin	0.979167	Advances in Applied Microbiology	https://books.google.com/books?id=4e3RAZyEf3IC&pg=PA244&lpg=PA244&dq=Streptomyces+lividus+Neomycin&source=bl&ots=D4nd-o1osL&sig=vr_boxaPHbRMNrR9RHFOMXoUrjE&hl=zh-CN&sa=X&ved=0ahUKEwjZ6J7ulcXXAhWFtpQKHeLeCQsQ6AEISzAG#v=onepage&q=Streptomyces%20lividus%20Neomycin&f=false
Aculeacin A biosynthetic gene cluster	Aspergillus japonicus	aculeacin a	Caspofungin	0.955224
Aculeacin A biosynthetic gene cluster	Aspergillus japonicus	aculeacin a	Anidulafungin	0.911765	Anidulafungin in the treatment of invasive fungal infections	https://www.ncbi.nlm.nih.gov/pmc/articles/PMC2503668/
Oxytetracycline biosynthetic gene cluster	Streptomyces rimosus	oxytetracycline	Doxycycline	0.975758	Genetics of Streptomyces rimosus, the Oxytetracycline Producer	https://www.ncbi.nlm.nih.gov/pmc/articles/PMC1594589/
Oxytetracycline biosynthetic gene cluster	Streptomyces rimosus	oxytetracycline	Tetracycline	0.907183	Genetics of Streptomyces rimosus, the Oxytetracycline Producer	https://www.ncbi.nlm.nih.gov/pmc/articles/PMC1594589/
Oxytetracycline biosynthetic gene cluster	Streptomyces rimosus	oxytetracycline	Methacycline	0.91645	Biosynthesis of Oxytetracycline by Streptomyces rimosus: Past, Present and Future Directions in the Development of Tetracycline Antibiotics	https://www.ncbi.nlm.nih.gov/pmc/articles/PMC5434370/
Oxytetracycline biosynthetic gene cluster	Streptomyces rimosus	oxytetracycline	Minocycline	0.907183	Biosynthesis of Oxytetracycline by Streptomyces rimosus: Past, Present and Future Directions in the Development of Tetracycline Antibiotics	https://www.ncbi.nlm.nih.gov/pmc/articles/PMC5434370/
Oxytetracycline biosynthetic gene cluster	Streptomyces rimosus	oxytetracycline	Oxytetracycline	0.967677	Biosynthesis of Oxytetracycline by Streptomyces rimosus: Past, Present and Future Directions in the Development of Tetracycline Antibiotics	https://www.ncbi.nlm.nih.gov/pmc/articles/PMC5434370/
Echinocandin B biosynthetic gene cluster	Aspergillus nidulans NRRL 8112	echinocandin b	Caspofungin	0.926471	Evolution of Chemical Diversity in Echinocandin Lipopeptide Antifungal Metabolites.	https://www.ncbi.nlm.nih.gov/m/pubmed/26024901/
Echinocandin B biosynthetic gene cluster	Aspergillus nidulans NRRL 8112	echinocandin b	Anidulafungin	0.911765	Evolution of Chemical Diversity in Echinocandin Lipopeptide Antifungal Metabolites.	https://www.ncbi.nlm.nih.gov/m/pubmed/26024902/
Nystatin biosynthetic gene cluster	Streptomyces noursei ATCC 11455	nystatin	Nystatin	1	Biosynthesis of the polyene antifungal antibiotic nystatin in Streptomyces noursei ATCC 11455: analysis of the gene cluster and deduction of the biosynthetic pathway.	https://www.ncbi.nlm.nih.gov/pubmed/10873841
Nystatin biosynthetic gene cluster	Streptomyces noursei ATCC 11455	nystatin	Amphotericin B	1	Chemical Diversity of Polyene Macrolides Produced by Streptomyces noursei ATCC 11455 and Recombinant Strain ERD44 with Genetically Altered Polyketide Synthase NysC	https://www.ncbi.nlm.nih.gov/pmc/articles/PMC525400/
Linaclotide biosynthetic gene cluster	Escherichia coli	linaclotide	Linaclotide	1	Linaclotide: A New Option for the Treatment of Irritable Bowel Syndrome with Constipation and Chronic Idiopathic Constipation in Adults	https://www.ncbi.nlm.nih.gov/pmc/articles/PMC4020405/
Toyocamycin biosynthetic gene cluster	Streptomyces ahygroscopicus subsp. wuzhouensis	toyocamycin	5-iodotubercidin	0.918033
Toyocamycin biosynthetic gene cluster	Streptomyces ahygroscopicus subsp. wuzhouensis	toyocamycin	Purine Riboside	0.913793
Toyocamycin biosynthetic gene cluster	Streptomyces ahygroscopicus subsp. wuzhouensis	toyocamycin	Vidarabine	0.965517
Toyocamycin biosynthetic gene cluster	Streptomyces ahygroscopicus subsp. wuzhouensis	toyocamycin	Adenosine	0.965517	Exploring the Electron Transfer Pathway in the Oxidation of Avermectin by CYP107Z13 in Streptomyces ahygroscopicusZB01	http://journals.plos.org/plosone/article?id=10.1371/journal.pone.0098916
Myxoprincomide biosynthetic gene cluster	Myxococcus xanthus DK 1622	myxoprincomide	Aliskiren	0.904762	Bacterial proteases, untapped antimicrobial drug targets	https://www.nature.com/articles/ja2016138
Physostigmine biosynthetic gene cluster	Streptomyces griseofuscus	physostigmine	Phenserine	0.962963
Physostigmine biosynthetic gene cluster	Streptomyces griseofuscus	physostigmine	Physostigmine	1	Development of a defined medium fermentation process for physostigmine production by Streptomyces griseofuscus.	https://www.ncbi.nlm.nih.gov/pubmed/8703428
Lincomycin biosynthetic gene cluster	Streptomyces lincolnensis	lincomycin	Clindamycin	0.953125	Antibacterial activity and pharmacokinetics of clindamycin	https://academic.oup.com/jac/article-abstract/7/suppl_A/3/836919?redirectedFrom=PDF
Lincomycin biosynthetic gene cluster	Streptomyces lincolnensis	lincomycin	Lincomycin	1	DrugBank
Paromomycin biosynthetic gene cluster	Streptomyces rimosus subsp. paromomycinus	paromomycin	Kanamycin	0.957447	Cloning of the kanamycin resistance gene from a kanamycin-producing Streptomyces species.	http://jb.asm.org/content/157/1/79
Paromomycin biosynthetic gene cluster	Streptomyces rimosus subsp. paromomycinus	paromomycin	Tobramycin	0.9375	Essentials of Pharmacotherapeutics	https://books.google.com/books?id=cQkrDAAAQBAJ&pg=PA437&lpg=PA437&dq=Streptomyces+rimosus++Tobramycin&source=bl&ots=enz-yH23TU&sig=tfOUI0bkUFRjL7lV5VTOROmqZ-Q&hl=zh-CN&sa=X&ved=0ahUKEwjTi7GJwsXXAhWMWrwKHapSB68Q6AEILDAA#v=onepage&q=Streptomyces%20rimosus%20%20Tobramycin&f=false
Paromomycin biosynthetic gene cluster	Streptomyces rimosus subsp. paromomycinus	paromomycin	Ribostamycin	1	Isolation, heterologous expression and gene duplication of certain ribostamycin biosynthetic genes from Streptomyces ribosidificus NRRL B-11466	http://www.acmicrob.com/microbiology/isolation-heterologous-expression-and-gene-duplication-of-certain-ribostamycin-biosynthetic-genes-from-streptomyces-ribosidificus-nrrl-b11466.php?aid=82
Paromomycin biosynthetic gene cluster	Streptomyces rimosus subsp. paromomycinus	paromomycin	Neomycin	1	Aminoglycoside Antibiotics: From Chemical Biology to Drug Discovery	https://books.google.com/books?id=jxRAQS15pMgC&pg=PA40&lpg=PA40&dq=Streptomyces+rimosus+subsp.+paromomycinus+Neomycin&source=bl&ots=lgLekn188z&sig=dfN_wMgvrlGGfFIgX59uzEWfUHc&hl=zh-CN&sa=X&ved=0ahUKEwjxkPaKv8LXAhWqiFQKHfusDW0Q6AEIQDAD#v=onepage&q=Streptomyces%20rimosus%20subsp.%20paromomycinus%20Neomycin&f=false
Paromomycin biosynthetic gene cluster	Streptomyces rimosus subsp. paromomycinus	paromomycin	Paromomycin	1	Isolation, heterologous expression and gene duplication of certain ribostamycin biosynthetic genes from Streptomyces ribosidificus NRRL B-11466	http://www.acmicrob.com/microbiology/isolation-heterologous-expression-and-gene-duplication-of-certain-ribostamycin-biosynthetic-genes-from-streptomyces-ribosidificus-nrrl-b11466.php?aid=82
Natamycin biosynthetic gene cluster	Streptomyces chattanoogensis	natamycin	Natamycin	1	DrugBank
Chloroeremomycin biosynthetic gene cluster	Amycolatopsis orientalis	chloroeremomycin	Oritavancin	0.945205	A Comparative Review of the Lipoglycopeptides: Oritavancin, Dalbavancin, and Telavancin	https://www.researchgate.net/publication/40765991_A_Comparative_Review_of_the_Lipoglycopeptides_Oritavancin_Dalbavancin_and_Telavancin
Chloroeremomycin biosynthetic gene cluster	Amycolatopsis orientalis	chloroeremomycin	Vancomycin	1	Genome Sequence of the Vancomycin-Producing Amycolatopsis orientalis subsp. orientalis Strain KCTC 9412T.	https://www.ncbi.nlm.nih.gov/pubmed/23814036
Chloroeremomycin biosynthetic gene cluster	Amycolatopsis orientalis	chloroeremomycin	Deglucobalhimycin	0.942029
Naringenin biosynthetic gene cluster	Streptomyces clavuligerus ATCC 27064	naringenin	Naringenin	1	DrugBank
Gentamicin biosynthetic gene cluster	Micromonospora echinospora	gentamicin	Gentamicin	1	DrugBank
Gentamicin biosynthetic gene cluster	Micromonospora echinospora	gentamicin	Geneticin	0.942308	Genetic engineering combined with random mutagenesis to enhance G418 production in Micromonospora echinospora	https://www.researchgate.net/publication/264010013_Genetic_engineering_combined_with_random_mutagenesis_to_enhance_G418_production_in_Micromonospora_echinospora
Mitomycin biosynthetic gene cluster	Streptomyces lavendulae	mitomycin	Mitomycin	1	DrugBank
Corallopyronin biosynthetic gene cluster	Corallococcus coralloides	corallopyronin	Myxopyronin B	0.902602	The Total Synthesis of Corallopyronin A and Myxopyronin B	http://onlinelibrary.wiley.com/doi/10.1002/anie.201206560/abstract
Viomycin biosynthetic gene cluster	Streptomyces vinaceus	viomycin	Capreomycin	0.968254	Resistance to the antibiotics viomycin and capreomycin in the Streptomyces species which produce them.	https://www.ncbi.nlm.nih.gov/pubmed/6163840
Viomycin biosynthetic gene cluster	Streptomyces vinaceus	viomycin	Viomycin	1	DrugBank
Viomycin biosynthetic gene cluster	Streptomyces vinaceus	viomycin	Enviomycin	0.983871
Compactin biosynthetic gene cluster	Penicillium citrinum	compactin	Lovastatin	1	Molecular cloning and characterization of an ML-236B (compactin) biosynthetic gene cluster in Penicillium citrinum.	https://www.ncbi.nlm.nih.gov/pubmed/12172803
Compactin biosynthetic gene cluster	Penicillium citrinum	compactin	Simvastatin	0.933333	Biosynthesis and biotechnological production of statins by filamentous fungi and application of these cholesterol-lowering drugs.	https://www.ncbi.nlm.nih.gov/pubmed/11956737
Ribostamycin biosynthetic gene cluster	Streptomyces ribosidificus	ribostamycin	Kanamycin	0.957447	The structure of RbmB from Streptomyces ribosidificus, an aminotransferase involved in the biosynthesis of ribostamycin.	https://www.ncbi.nlm.nih.gov/pubmed/28685903
Ribostamycin biosynthetic gene cluster	Streptomyces ribosidificus	ribostamycin	Tobramycin	0.9375	Biosynthesis of 2-Deoxystreptamine-containing Antibiotics in Streptoalloteichus hindustanus JCM 3268: Characterization of 2-Deoxy-scyllo-inosose Synthase	https://www.nature.com/articles/ja200651.pdf?origin=ppub
Ribostamycin biosynthetic gene cluster	Streptomyces ribosidificus	ribostamycin	Ribostamycin	1	DrugBank
Ribostamycin biosynthetic gene cluster	Streptomyces ribosidificus	ribostamycin	Neomycin	1	The structure of RbmB from Streptomyces ribosidificus, an aminotransferase involved in the biosynthesis of ribostamycin.	https://www.ncbi.nlm.nih.gov/pubmed/28685903
Ribostamycin biosynthetic gene cluster	Streptomyces ribosidificus	ribostamycin	Paromomycin	1	Isolation, heterologous expression and gene duplication of certain ribostamycin biosynthetic genes from Streptomyces ribosidificus NRRL B-11466	http://www.acmicrob.com/microbiology/isolation-heterologous-expression-and-gene-duplication-of-certain-ribostamycin-biosynthetic-genes-from-streptomyces-ribosidificus-nrrl-b11466.php?aid=82
Erythromycin biosynthetic gene cluster	Saccharopolyspora erythraea NRRL 2338	erythromycin	Erythromycin	1	DrugBank
Erythromycin biosynthetic gene cluster	Saccharopolyspora erythraea NRRL 2338	erythromycin	Clarithromycin	0.981132	Production of Erythromycin With Saccharopolyspora erythraea	https://link.springer.com/content/pdf/10.1385%2F1-59259-847-1%3A065.pdf
Kanamycin biosynthetic gene cluster	Streptomyces kanamyceticus	kanamycin	Chitotriose	0.911755
Kanamycin biosynthetic gene cluster	Streptomyces kanamyceticus	kanamycin	Tobramycin	0.978261	A gene cluster for biosynthesis of kanamycin from Streptomyces kanamyceticus: comparison with gentamicin biosynthetic gene cluster.	https://www.ncbi.nlm.nih.gov/pubmed/15313224
Kanamycin biosynthetic gene cluster	Streptomyces kanamyceticus	kanamycin	Ribostamycin	0.957447	EXPRESSION OF THE KANAMYCIN RESISTANCE GENE IN A KANAMYCIN-PRODUCING STRAIN OF STREPTOM YCES KANAMYCETICUS	https://www.jstage.jst.go.jp/article/antibiotics1968/42/3/42_3_423/_pdf
Kanamycin biosynthetic gene cluster	Streptomyces kanamyceticus	kanamycin	Kanamycin	1	DrugBank
Kanamycin biosynthetic gene cluster	Streptomyces kanamyceticus	kanamycin	Neamine	0.933333	Mechanism of Action of Antimicrobial and Antitumor Agents	https://books.google.com/books?id=ikfuCAAAQBAJ&pg=PA343&lpg=PA343&dq=Streptomyces+kanamyceticus+Neamine&source=bl&ots=Hb4QoKyA0L&sig=XrzjyBpCcWI-97QIe4dINS7hZKY&hl=zh-CN&sa=X&ved=0ahUKEwim6auaxcXXAhXHWLwKHfCuCMQQ6AEIMzAB#v=onepage&q=Streptomyces%20kanamyceticus%20Neamine&f=false
Kanamycin biosynthetic gene cluster	Streptomyces kanamyceticus	kanamycin	Neomycin	0.957447	Utilization of Carbon and Nitrogen Sources by Streptomyces kanamyceticus for Kanamycin Production	http://aac.asm.org/content/4/1/6.full.pdf
Kanamycin biosynthetic gene cluster	Streptomyces kanamyceticus	kanamycin	Paromomycin	0.957447	Antimicrobials: Synthetic and Natural Compounds	https://books.google.com/books?id=HZLwCgAAQBAJ&pg=PA3&lpg=PA3&dq=Streptomyces+kanamyceticus+Paromomycin&source=bl&ots=a4H6cYl7wq&sig=V_vtch9ISTcreOEBjjCUHzKsPYM&hl=zh-CN&sa=X&ved=0ahUKEwj2_4vcxcXXAhWFvrwKHTAYBNUQ6AEIJzAA#v=onepage&q=Streptomyces%20kanamyceticus%20Paromomycin&f=false
Capreomycin biosynthetic gene cluster	Saccharothrix mutabilis subsp. capreolus	capreomycin	Capreomycin	1	DrugBank
Capreomycin biosynthetic gene cluster	Saccharothrix mutabilis subsp. capreolus	capreomycin	Viomycin	0.968254	Identification of the Biosynthetic Gene Cluster and an Additional Gene for Resistance to the Antituberculosis Drug Capreomycin	https://www.ncbi.nlm.nih.gov/pmc/articles/PMC1932801/
Capreomycin biosynthetic gene cluster	Saccharothrix mutabilis subsp. capreolus	capreomycin	Enviomycin	0.953125	Exploring the potential of endophytes from medicinal plants as sources of antimycobacterial compounds	http://www.sciencedirect.com/science/article/pii/S0944501313002140
Thienamycin biosynthetic gene cluster	Streptomyces cattleya	thienamycin	Imipenem	0.904762	Thienamycin: development of imipenen-cilastatin.	https://www.ncbi.nlm.nih.gov/pubmed/6365872
Penicillin biosynthetic gene cluster	Penicillium chrysogenum	penicillin	Benzylpenicillin	0.927273	Degeneration of penicillin production in ethanol-limited chemostat cultivations of Penicillium chrysogenum: A systems biology approach	https://bmcsystbiol.biomedcentral.com/articles/10.1186/1752-0509-5-132
Neomycin biosynthetic gene cluster	Streptomyces fradiae	neomycin	Kanamycin	0.957447	Utilization of Carbon and Nitrogen Sources by Streptomyces kanamyceticus for Kanamycin Production	http://aac.asm.org/content/4/1/6.full.pdf
Neomycin biosynthetic gene cluster	Streptomyces fradiae	neomycin	Tobramycin	0.9375	Isolation and characterization of the tobramycin biosynthetic gene cluster from Streptomyces tenebrarius	http://onlinelibrary.wiley.com/store/10.1016/S0378-1097(03)00881-4/asset/S0378-1097(03)00881-4.pdf?v=1&t=ja3unj9t&s=cabb73b9cc12b5ddf4cb08890abdcd74b77f93c7
Neomycin biosynthetic gene cluster	Streptomyces fradiae	neomycin	Ribostamycin	1	Characterization of RbmD (glycosyltransferase in ribostamycin gene cluster) through neomycin production reconstituted from the engineered Streptomyces fradiae BS1.	https://www.ncbi.nlm.nih.gov/pubmed/19214437
Neomycin biosynthetic gene cluster	Streptomyces fradiae	neomycin	Neomycin	1	DrugBank
Neomycin biosynthetic gene cluster	Streptomyces fradiae	neomycin	Paromomycin	1	PREPARATION OF FOUR NEW ANTIBIOTICS FROM A MUTANT OF Streptomyces fradiae*	https://www.ncbi.nlm.nih.gov/pmc/articles/PMC534022/
Candicidin biosynthetic gene cluster	Streptomyces sp. FR-008	candicidin	Candicidin	1	DrugBank
Staurosporine biosynthetic gene cluster	Salinispora arenicola CNS-205	staurosporine	Staurosporine	1	DrugBank
Lariatin biosynthetic gene cluster	Rhodococcus jostii	lariatin	Bivalirudin	0.932432
Lariatin biosynthetic gene cluster	Rhodococcus jostii	lariatin	Triptorelin	0.959459
Lariatin biosynthetic gene cluster	Rhodococcus jostii	lariatin	Afamelanotide	0.973684
Lariatin biosynthetic gene cluster	Rhodococcus jostii	lariatin	Gonadorelin	0.959459
Lariatin biosynthetic gene cluster	Rhodococcus jostii	lariatin	Nafarelin	0.959459
Lariatin biosynthetic gene cluster	Rhodococcus jostii	lariatin	Histrelin	0.986486
Cephalosporin biosynthetic gene cluster	Acremonium chrysogenum ATCC 11550	cephalosporin	Cephalosporin C	1	DrugBank
Menaquinone biosynthetic gene cluster	Enterobacter cloacae	menaquinone	Phylloquinone	1
Radicicol biosynthetic gene cluster	Metacordyceps chlamydosporia	radicicol	Radicicol	1	DrugBank
Chlortetracycline biosynthetic gene cluster	Streptomyces aureofaciens	chlortetracycline	Chlortetracycline	0.968254	Production of Tetracycline by Streptomyces aureofaciens in Synthetic Media	http://aem.asm.org/content/8/1/46.full.pdf
Chlortetracycline biosynthetic gene cluster	Streptomyces aureofaciens	chlortetracycline	Tetracycline	0.903175	Tetracyclines and Chloramphenicol	http://www.sciencedirect.com/science/article/pii/B9780702062858001465
Chlortetracycline biosynthetic gene cluster	Streptomyces aureofaciens	chlortetracycline	Demeclocycline	0.935983	Protein expression analysis of a high-demeclocycline producing strain of Streptomyces aureofaciens and the roles of CtcH and CtcJ in demeclocycline biosynthesis	https://bioresourcesbioprocessing.springeropen.com/articles/10.1186/s40643-016-0123-7
Orsellinic acid biosynthetic gene cluster	Aspergillus nidulans FGSC A4	orsellinic acid	Salicylic acid	0.904762	Proteome map of Aspergillus nidulans during osmoadaptation	http://citeseerx.ist.psu.edu/viewdoc/download?doi=10.1.1.571.6950&rep=rep1&type=pdf
Orsellinic acid biosynthetic gene cluster	Aspergillus nidulans FGSC A4	orsellinic acid	2,4-Dihydroxybenzoic Acid	0.952381
A40926 biosynthetic gene cluster	Nonomuraea sp. ATCC 39727	a40926	Dalbavancin	0.907895	Classification of Nonomuraea sp. ATCC 39727, an actinomycete that produces the glycopeptide antibiotic A40926, as Nonomuraea gerenzanensis sp. nov.	https://www.ncbi.nlm.nih.gov/pubmed/26944798
Thiolactomycin biosynthetic gene cluster	Salinispora pacifica DSM 45543	thiolactomycin	(5R)-4-HYDROXY-3,5-DIMETHYL-5-[(1E,3E)-2-METHYLPENTA-1,3-DIENYL]THIOPHEN-2(5H)-ONE	0.961538
Thiolactomycin biosynthetic gene cluster	Salinispora pacifica DSM 45543	thiolactomycin	(5R)-5-[(1E)-BUTA-1,3-DIENYL]-4-HYDROXY-3,5-DIMETHYLTHIOPHEN-2(5H)-ONE	0.961538
Naphthopyrone biosynthetic gene cluster	Aspergillus nidulans FGSC A4	naphthopyrone	beta-Naphthoflavone	0.944444
Versipelostatin biosynthetic gene cluster	Streptomyces versipellis	versipelostatin	Budesonide	0.909091
Sisomicin biosynthetic gene cluster	Micromonospora inyonensis	sisomicin	GENTAMICIN C1A	0.929825	Antibiotic 6640, a new Micromonospora-produced aminoglycoside antibiotic.	https://www.researchgate.net/publication/17692993_Antibiotic_6640_a_new_Micromonospora-produced_aminoglycoside_antibiotic
Sisomicin biosynthetic gene cluster	Micromonospora inyonensis	sisomicin	Netilmicin	0.964912
Lipstatin biosynthetic gene cluster	Streptomyces toxytricini	lipstatin	Orlistat	0.976744	Operon for Biosynthesis of Lipstatin, the Beta-Lactone Inhibitor of Human Pancreatic Lipase	http://aem.asm.org/content/80/24/7473.full
Toyocamycin/sangivamycin biosynthetic gene cluster	Streptomyces rimosus	toyocamycin/sangivamycin	5-iodotubercidin	0.918033	database	http://www.sigmaaldrich.com/catalog/product/sigma/i100?lang=ja&region=JP
Toyocamycin/sangivamycin biosynthetic gene cluster	Streptomyces rimosus	toyocamycin/sangivamycin	Purine Riboside	0.913793
Toyocamycin/sangivamycin biosynthetic gene cluster	Streptomyces rimosus	toyocamycin/sangivamycin	Vidarabine	0.965517	Code of Federal Regulations: 1985-1999	https://books.google.com/books?id=4n5SIgkzQ9IC&pg=PA225&lpg=PA225&dq=Streptomyces+rimosus+Vidarabine&source=bl&ots=KNO7xm0jaD&sig=l3HNyd9mLbNBbD8DiVv5DVj0jYE&hl=zh-CN&sa=X&ved=0ahUKEwjtta_B38rXAhVKz1QKHR5fCXUQ6AEINDAC#v=onepage&q=Streptomyces%20rimosus%20Vidarabine&f=false
Toyocamycin/sangivamycin biosynthetic gene cluster	Streptomyces rimosus	toyocamycin/sangivamycin	Adenosine	0.965517	The Influence of Purine Bases upon the Growth of 8treptomyccs rimosus	https://link.springer.com/content/pdf/10.1007/BF00422191.pdf
Spectinomycin biosynthetic gene cluster	Streptomyces netropsis	spectinomycin	Spectinomycin	1	DrugBank
Megalomicin biosynthetic gene cluster	Micromonospora megalomicea subsp. nigra	megalomicin	Erythromycin	0.963636	Functional characterization of ketoreductase (rubN6) and aminotransferase (rubN4) genes in the gene cluster of Streptomyces achromogenes var. rubradiris	https://link.springer.com/content/pdf/10.1007/s10529-006-0013-8.pdf
Megalomicin biosynthetic gene cluster	Micromonospora megalomicea subsp. nigra	megalomicin	Clarithromycin	0.945455	Microbial Glycosylation of Macrolide Antibiotics by Streptomyces hygroscopicus ATCC31080 and Distribution of a Macrolide Glycosyl Transferase in Several Streptomyces Strains	https://www.jstage.jst.go.jp/article/antibiotics1968/49/11/49_11_1110/_pdf
Zeaxanthin biosynthetic gene cluster	Xanthobacter autotrophicus Py2	zeaxanthin	Xanthophyll	1	Elucidation of a Carotenoid Biosynthesis Gene Cluster Encoding a Novel Enzyme, 2,2--Hydroxylase, from Brevundimonas sp. Strain SD212 and Combinatorial Biosynthesis of New or Rare Xanthophylls	https://pdfs.semanticscholar.org/9b5d/9a09ccdc4619c8c5d301dc1203f2719fbd00.pdf
Coagulin biosynthetic gene cluster	Bacillus coagulans	coagulin	Budesonide	0.924528
Coagulin biosynthetic gene cluster	Bacillus coagulans	coagulin	Desonide	0.924528
Coagulin biosynthetic gene cluster	Bacillus coagulans	coagulin	Acetyldigitoxin	0.924528
Colistin biosynthetic gene cluster	Paenibacillus alvei	colistin	Colistin	1	DrugBank
Huperzine A biosynthetic gene cluster	Shiraia sp. slf14	huperzine a	Huperzine A	1	DrugBank
Herbimycin biosynthetic gene cluster	Streptomyces hygroscopicus	herbimycin	Geldanamycin	0.94	Thiazinogeldanamycin, a new geldanamycin derivative produced by Streptomyces hygroscopicus 17997.	https://www.ncbi.nlm.nih.gov/pubmed/21715966
Ergometrine biosynthetic gene cluster	Claviceps purpurea	ergometrine	Methylergometrine	0.982456	Analysis of Ergot Alkaloids	https://www.ncbi.nlm.nih.gov/pmc/articles/PMC4488688/
Ergometrine biosynthetic gene cluster	Claviceps purpurea	ergometrine	Methysergide	0.932203	Analysis of Ergot Alkaloids	https://www.ncbi.nlm.nih.gov/pmc/articles/PMC4488689/
Clavulanic acid biosynthetic gene cluster	Streptomyces clavuligerus ATCC 27064	clavulanic acid	Clavulanate	1	DrugBank
Calyculin biosynthetic gene cluster	uncultured Candidatus Entotheonella sp.	calyculin	Calyculin A	1	DrugBank
Bleomycin biosynthetic gene cluster	Streptomyces verticillus	bleomycin	Bleomycin	1	DrugBank
Lovastatin biosynthetic gene cluster	Aspergillus terreus	lovastatin	Lovastatin	1	DrugBank
Biotin biosynthetic gene cluster	Aspergillus nidulans	biotin	5-[(3AS,4R,6AR)-2-OXOHEXAHYDRO-1H-THIENO[3,4-D]IMIDAZOL-4-YL]PENTANOIC ACID	1
Biotin biosynthetic gene cluster	Aspergillus nidulans	biotin	Biotin	1	Characterization of the Aspergillus nidulans biotin biosynthetic gene cluster and use of the bioDA gene as a new transformation marker.	https://www.ncbi.nlm.nih.gov/pubmed/20713166
Fosfomycin biosynthetic gene cluster	Streptomyces fradiae	fosfomycin	Fosfomycin	1	DrugBank
Pneumocandin biosynthetic gene cluster	Glarea lozoyensis ATCC 20868	pneumocandin	Caspofungin	0.980173	Engineering of Glarea lozoyensis for Exclusive Production of the Pneumocandin B0 Precursor of the Antifungal Drug Caspofungin Acetate	https://www.ncbi.nlm.nih.gov/pmc/articles/PMC4325176/
Avermectin biosynthetic gene cluster	Streptomyces avermitilis	avermectin	Ivermectin	0.90667	Direct production of ivermectin-like drugs after domain exchange in the avermectin polyketide synthase of Streptomyces avermitilis ATCC31272.	https://www.ncbi.nlm.nih.gov/pubmed/12968333
Novobiocin biosynthetic gene cluster	Streptomyces niveus	novobiocin	Novobiocin	0.974576	Biosynthesis of novobiocin by Streptomyces niveus.	https://www.ncbi.nlm.nih.gov/pubmed/4680802
Doxorubicin biosynthetic gene cluster	Streptomyces peucetius	doxorubicin	Doxorubicin	1	DrugBank
Spinosad biosynthetic gene cluster	Saccharopolyspora spinosa	spinosad	Spinosad	1	DrugBank
Mycophenolic acid biosynthetic gene cluster	Penicillium roqueforti FM164	mycophenolic acid	Mycophenolic acid	1	DrugBank
Ergotamine biosynthetic gene cluster	Claviceps fusiformis	ergotamine	Bromocriptine	0.911392	Biosynthetic Pathways of Ergot Alkaloids	https://www.ncbi.nlm.nih.gov/pmc/articles/PMC4280535/
Ergotamine biosynthetic gene cluster	Claviceps fusiformis	ergotamine	Dihydroergotamine	0.931507	Ergot: The Genus Claviceps	https://books.google.com/books?id=WAovGYrYfyQC&pg=PA154&lpg=PA154&dq=Claviceps+fusiformis+Dihydroergotamine&source=bl&ots=5Z_v0cuRkj&sig=UHFbEEtuSA6q3eeoT0zULE81ODQ&hl=zh-CN&sa=X&ved=0ahUKEwj1wrKe48rXAhVCylQKHVjmCQoQ6AEIbzAM#v=onepage&q=Claviceps%20fusiformis%20Dihydroergotamine&f=false
Ergotamine biosynthetic gene cluster	Claviceps fusiformis	ergotamine	Ergotamine	1	DrugBank
Chloramphenicol biosynthetic gene cluster	Streptomyces venezuelae ATCC 10712	chloramphenicol	Chloramphenicol	1	DrugBank
Myxothiazol biosynthetic gene cluster	Stigmatella aurantiaca DW4/3-1	myxothiazol	Myxothiazol	1	DrugBank
Midecamycin biosynthetic gene cluster	Streptomyces mycarofaciens	midecamycin	Josamycin	0.98
Midecamycin biosynthetic gene cluster	Streptomyces mycarofaciens	midecamycin	Kitasamycin	0.970392	Antibiotic and Chemotherapy E-Book	https://books.google.com/books?id=DE4Mxc3aesEC&pg=PA286&lpg=PA286&dq=Streptomyces+mycarofaciens+Kitasamycin&source=bl&ots=d8F0rQLm_i&sig=bMlhrTPrTaqG0l1n-pDp4d7IIZ4&hl=zh-CN&sa=X&ved=0ahUKEwjHh4z448rXAhVpjlQKHcC2A70Q6AEIMTAB#v=onepage&q=Streptomyces%20mycarofaciens%20Kitasamycin&f=false
Geldanamycin biosynthetic gene cluster	Streptomyces hygroscopicus	geldanamycin	Geldanamycin	1	DrugBank
Fumagillin biosynthetic gene cluster	Aspergillus fumigatus Af293	fumagillin	Fumagillin	1	DrugBank
Citrulline biosynthetic gene cluster	Lactobacillus plantarum subsp. plantarum	citrulline	L-Citrulline	1	Arginine biosynthesis and regulation in Lactobacillus plantarum: the carA gene and the argCJBDF cluster are divergently transcribed.	https://www.ncbi.nlm.nih.gov/pmc/articles/PMC179020/
Apramycin biosynthetic gene cluster	Streptoalloteichus hindustanus	apramycin	Apramycin	1	Biosynthesis of 2-Deoxystreptamine-containing Antibiotics in Streptoalloteichus hindustanus JCM 3268: Characterization of 2-Deoxy-scyllo-inosose Synthase	https://www.nature.com/articles/ja200651.pdf?origin=ppub
Griseofulvin biosynthetic gene cluster	Penicillium aethiopicum	griseofulvin	Griseofulvin	1	DrugBank
Validamycin biosynthetic gene cluster	Streptomyces hygroscopicus subsp. limoneus	validamycin	Acarbose	0.9	Gene Cluster Responsible for Validamycin Biosynthesis in Streptomyces hygroscopicus subsp. jinggangensis 5008	https://www.ncbi.nlm.nih.gov/pmc/articles/PMC1214664/
Ergovaline biosynthetic gene cluster	Neotyphodium lolii	ergovaline	Bromocriptine	0.911392
Ergovaline biosynthetic gene cluster	Neotyphodium lolii	ergovaline	Ergotamine	0.945946
Acarbose biosynthetic gene cluster	Actinoplanes sp. SE50/110	acarbose	Acarbose	1	DrugBank
Streptolydigin biosynthetic gene cluster	Streptomyces lydicus	streptolydigin	Streptolydigin	1	DrugBank
Streptomycin biosynthetic gene cluster	Streptomyces griseus subsp. griseus	streptomycin	Streptomycin	1	DrugBank
	no support
