# Supplementary material for: MetaMed: Linking Microbiota Functions with Medicine Therapeutics
Source: mSystems. 2019 Oct 8;4(5):e00413-19. doi: 10.1128/mSystems.00413-19 (PMC6787565; doi:10.1128/mSystems.00413-19)
Supplement: TABLE S3 [file mSystems.00413-19-st003.xlsx]

## Sheet: 工作表1
BGC	Microbe	Metabolite	Predicted Indication	Similarity Score	Validation(DrugBank&Literature)	Validation Web Link
Toyocamycin/sangivamycin biosynthetic gene cluster	Streptomyces rimosus	toyocamycin/sangivamycin	Used as an initial treatment for the termination of paroxysmal supraventricular tachycardia (PVST), including that associated with accessory bypass tracts, and is a drug of choice for terminating stable, narrow-complex supraventricular tachycardias (SVT). Also used as an adjunct to thallous chloride TI 201 myocardial perfusion scintigraphy (thallium stress test) in patients who are unable to exer…	0.965517
Toyocamycin/sangivamycin biosynthetic gene cluster	Streptomyces rimosus	toyocamycin/sangivamycin	For treatment of chickenpox - varicella, herpes zoster and herpes simplex	0.965517	Genetics of Streptomyces rimosus, the Oxytetracycline Producer	https://www.ncbi.nlm.nih.gov/pmc/articles/PMC1594589/
Echinocandin B biosynthetic gene cluster	Aspergillus nidulans NRRL 8112	echinocandin b	For the treatment of esophageal candidiasis and invasive aspergillosis in patients who are refractory to or intolerant of other therapies.	0.926471	Echinocandin B biosynthesis: a biosynthetic cluster from Aspergillus nidulans NRRL 8112 and reassembly of the subclusters Ecd and Hty from Aspergillus pachycristatus NRRL 11440 reveals a single coherent gene cluster	https://www.ncbi.nlm.nih.gov/pmc/articles/PMC4977696/
Echinocandin B biosynthetic gene cluster	Aspergillus nidulans NRRL 8112	echinocandin b	For use in the treatment of the following fungal infections: Candidemia and other forms of <i>Candida</i> infections (intra-abdominal abscess, and peritonitis), Aspergillus infections, and esophageal candidiasis. Also considered an alternative treatment for oropharyngeal canaidiasis.	0.911765	Echinocandin B biosynthesis: a biosynthetic cluster from Aspergillus nidulans NRRL 8112 and reassembly of the subclusters Ecd and Hty from Aspergillus pachycristatus NRRL 11441 reveals a single coherent gene cluster	https://www.ncbi.nlm.nih.gov/pmc/articles/PMC4977697/
Myxoprincomide biosynthetic gene cluster	Myxococcus xanthus DK 1622	myxoprincomide	For the treatment of hypertension, to lower blood pressure.	0.904762
Lincomycin biosynthetic gene cluster	Streptomyces lincolnensis	lincomycin	Lincomycin is an antibiotic used in the treatment of staphylococcal, streptococcal, and <i>Bacteroides fragilis</i> infections.	1	DrugBank
Lincomycin biosynthetic gene cluster	Streptomyces lincolnensis	lincomycin	For the treatment of serious infections caused by susceptible anaerobic bacteria, including Bacteroides spp., Peptostreptococcus, anaerobic streptococci, Clostridium spp., and microaerophilic streptococci. May be useful in polymicrobic infections such as intra-abdominal or pelvic infections, osteomyelitis, diabetic foot ulcers, aspiration pneumonia and dental infections. May also be used to treat…	0.953125	The genes lmbB1 and lmbB2 of Streptomyces lincolnensis encode enzymes involved in the conversion of L-tyrosine to propylproline during the biosynthesis of the antibiotic lincomycin A.	https://www.ncbi.nlm.nih.gov/pubmed/9531633
Compactin biosynthetic gene cluster	Penicillium citrinum	compactin	For management as an adjunct to diet to reduce elevated total-C, LDL-C, apo B, and TG levels in patients with primary hypercholesterolemia and mixed dyslipidemia. For primary prevention of coronary heart disease and to slow progression of coronary atherosclerosis in patients with coronary heart disease.	1	Single-step fermentative production of the cholesterol-lowering drug pravastatin via reprogramming of Penicillium chrysogenum	https://www.ncbi.nlm.nih.gov/pmc/articles/PMC4352836/
Compactin biosynthetic gene cluster	Penicillium citrinum	compactin	For the treatment of hypercholesterolemia and for the reduction in the risk of cardiac heart disease mortality and cardiovascular events. It can also be used in adolescent patients for the treatment of heterozygous familial hypercholesterolemia.	0.933333	Heart Disease: Drug-Free Alternatives to Prevent and Reverse Heart Disease	https://books.google.com/books?id=R45ZCwAAQBAJ&pg=PT73&lpg=PT73&dq=Penicillium+citrinum+heart&source=bl&ots=taosDPwALp&sig=pEvFu2y3N8TDGZcnZQjPfy6Y6B4&hl=zh-CN&sa=X&ved=0ahUKEwjp6cmA_MTXAhXIpJQKHS1TCB0Q6AEITzAI#v=onepage&q=Penicillium%20citrinum%20heart&f=false
Sisomicin biosynthetic gene cluster	Micromonospora inyonensis	sisomicin	For the treatment of bacteremia, septicaemia, respiratory tract infections, skin and soft-tissue infection, burns, wounds, and peri-operative infections caused by susceptible strains.	0.964912	Selective Isolation and Rapid Identification of Members of the Genus 2 Micromonospora	http://aem.asm.org/content/early/2008/07/11/AEM.00303-08.full.pdf
Lovastatin biosynthetic gene cluster	Aspergillus terreus	lovastatin	For management as an adjunct to diet to reduce elevated total-C, LDL-C, apo B, and TG levels in patients with primary hypercholesterolemia and mixed dyslipidemia. For primary prevention of coronary heart disease and to slow progression of coronary atherosclerosis in patients with coronary heart disease.	1	DrugBank
Biotin biosynthetic gene cluster	Aspergillus nidulans	biotin	For nutritional supplementation, also for treating dietary shortage or imbalance.	1	Global Survey of Canonical Aspergillus flavus G Protein-Coupled Receptors	http://mbio.asm.org/content/5/5/e01501-14.full
Apramycin biosynthetic gene cluster	Streptoalloteichus hindustanus	apramycin	For the treatment of bacterial infections in animals.	1	Stable expression of antibiotic-resistant gene ble from Streptoalloteichus hindustanus in the mitochondria of Chlamydomonas reinhardtii.	https://www.ncbi.nlm.nih.gov/pubmed/22530046
Griseofulvin biosynthetic gene cluster	Penicillium aethiopicum	griseofulvin	For the treatment of ringworm infections of the skin, hair, and nails, namely: tinea corporis, tinea pedis, tinea cruris, tinea barbae, cradle cap or other conditions caused by <i>Trichophyton</i> or <i>Microsporum</i> fungi.	1	DrugBank
Validamycin biosynthetic gene cluster	Streptomyces hygroscopicus subsp. limoneus	validamycin	For treatment and management of diabetes type II (used in combination therapy as a second or third line agent)	0.9	Gene Cluster Responsible for Validamycin Biosynthesis in Streptomyces hygroscopicus subsp. jinggangensis 5008	https://www.ncbi.nlm.nih.gov/pmc/articles/PMC1214664/
Vancomycin biosynthetic gene cluster	Amycolatopsis orientalis HCCB10007	vancomycin	Investigated for use/treatment in bacterial infection and skin infections/disorders.	0.945205	Complete genome sequence and comparative genomic analyses of the vancomycin-producing Amycolatopsis orientalis.	https://www.ncbi.nlm.nih.gov/pubmed/24884615
Vancomycin biosynthetic gene cluster	Amycolatopsis orientalis HCCB10007	vancomycin	For the treatment of serious or severe infections caused by susceptible strains of methicillin-resistant (beta-lactam-resistant) staphylococci.	1	DrugBank
Butirosin biosynthetic gene cluster	Bacillus circulans	butirosin	Arbekacin is used for the short term treatment of multi-resistant bacterial infections, such as methicillin-resistant <i>Staphylococcus aureus</i> (MRSA).	0.944444	Bacillus subtilis antibiotics: structures, syntheses and specific functions.	https://www.ncbi.nlm.nih.gov/pubmed/15853875
Butirosin biosynthetic gene cluster	Bacillus circulans	butirosin	For short-term treatment of serious infections due to susceptible strains of Gram-negative bacteria, including Pseudomonas species, Escherichia coli, species of indole-positive and indole-negative Proteus, Providencia species, Klebsiella-Enterobacter-Serratia species, and Acinetobacter (Mima-Herellea) species. Amikacin may also be used to treat Mycobacterium avium and Mycobacterium tuberculosis i…	0.962264	Bacillus subtilis antibiotics: structures, syntheses and specific functions.	https://www.ncbi.nlm.nih.gov/pubmed/15853876
Nystatin biosynthetic gene cluster	Streptomyces noursei ATCC 11455	nystatin	For treatment of cutaneous or mucocutaneous mycotic infections caused by Candida species	1	Biosynthesis of the polyene antifungal antibiotic nystatin in Streptomyces noursei ATCC 11455: analysis of the gene cluster and deduction of the biosynthetic pathway.	https://www.ncbi.nlm.nih.gov/pubmed/10873841
Nystatin biosynthetic gene cluster	Streptomyces noursei ATCC 11455	nystatin	Used to treat potentially life threatening fungal infections.	1	Biosynthesis of the polyene antifungal antibiotic nystatin in Streptomyces noursei ATCC 11456: analysis of the gene cluster and deduction of the biosynthetic pathway.	https://www.ncbi.nlm.nih.gov/pubmed/10873842
Paromomycin biosynthetic gene cluster	Streptomyces rimosus subsp. paromomycinus	paromomycin	For treatment of infections where one or more of the following are the known or suspected pathogens: <i>E. coli</i>, <i>Proteus</i> species (both indole-positive and indole-negative), <i>E. aerogenes, K. pneumoniae, S. marcescens,</i> and <i>Acinetobacter</i> species.	0.957447	Streptomyces bohaiensis sp. nov., a novel actinomycete isolated from Scomberomorus niphonius in the Bohai Sea	https://www.nature.com/articles/ja2014137
Paromomycin biosynthetic gene cluster	Streptomyces rimosus subsp. paromomycinus	paromomycin	Topical uses include treatment for superficial eye infections caused by susceptible bacteria (used in combination with other antiinfectives), treatment of otitis externa caused by susceptible bacteria, treatment or prevention of bacterial infections in skin lesions, and use as a continuous short-term irrigant or rinse to prevent bacteriuria and gram negative rod bacteremia in abacteriuric patient…	1	Genetics of Streptomyces rimosus, the Oxytetracycline Producer	https://www.ncbi.nlm.nih.gov/pmc/articles/PMC1594589/
Paromomycin biosynthetic gene cluster	Streptomyces rimosus subsp. paromomycinus	paromomycin	For the treatment of acute and chronic intestinal amebiasis (it is not effective in extraintestinal amebiasis). Also for the management of hepatic coma as adjunctive therapy.	1	DrugBank
Paromomycin biosynthetic gene cluster	Streptomyces rimosus subsp. paromomycinus	paromomycin	For the treatment of pseudomonas aeruginosa lung infections. Also being investigated for use in the treatment of sinus infections.	0.9375	Streptomyces Pneumonia in a Patient with Human Immunodeficiency Virus Infection: Case Report and Review of the Literature on Invasive Streptomyces Infections	https://watermark.silverchair.com/27-1-93.pdf?token=AQECAHi208BE49Ooan9kkhW_Ercy7Dm3ZL_9Cf3qfKAc485ysgAAAZwwggGYBgkqhkiG9w0BBwagggGJMIIBhQIBADCCAX4GCSqGSIb3DQEHATAeBglghkgBZQMEAS4wEQQMDqVzQd6zMSNRPR2OAgEQgIIBT_goJ9bGMuruKCstqlrdYRJXn-5AWy2L0nQOB3bVaAdV4MtOfpgkSNQV8wCmcjlJCSQiMe-__uFD_dnb_mp08lqe5I50P0XorcjwVUuKKQ5obTi8SxuiJr89HxxUrzWFJyhsBz8zvkqSDJp3WndNpdwm7H-wBaVQPoOQ0QMjD_Tf1-WyrtSAUcYNv81QziE…
Gentamicin biosynthetic gene cluster	Micromonospora echinospora	gentamicin	For treatment of serious infections caused by susceptible strains of the following microorganisms: <i>P. aeruginosa</i>, <i>Proteus</i> species (indole-positive and indole-negative), <i>E. coli</i>, <i>Klebsiella-Enterobactor-Serratia</i> species, <i>Citrobacter</i> species and <i>Staphylococcus</i> species (coagulase-positive and coagulase-negative).	1	DrugBank
Mitomycin biosynthetic gene cluster	Streptomyces lavendulae	mitomycin	For treatment of malignant neoplasm of lip, oral cavity, pharynx, digestive organs, peritoneum, female breast, and urinary bladder. Also used as an adjunct to ab externo glaucoma surgery.	1	DrugBank
Capreomycin biosynthetic gene cluster	Saccharothrix mutabilis subsp. capreolus	capreomycin	Viomycin is an essential component in the drug cocktail currently used to fight infections of Mycobacterium tuberculosis.	0.968254	Identification of the biosynthetic gene cluster and an additional gene for resistance to the antituberculosis drug capreomycin.	https://www.ncbi.nlm.nih.gov/pubmed/17496129
Capreomycin biosynthetic gene cluster	Saccharothrix mutabilis subsp. capreolus	capreomycin	Used in the treatment of tuberculosis in combination with other drugs.	1	DrugBank
Thienamycin biosynthetic gene cluster	Streptomyces cattleya	thienamycin	For the treatment of bacterial infections caused by susceptible bacteria.	0.904762	Complete Genome Sequence of Streptomyces cattleya NRRL 8057, a Producer of Antibiotics and Fluorometabolites	http://jb.asm.org/content/193/18/5055
Penicillin biosynthetic gene cluster	Penicillium chrysogenum	penicillin	For use in the treatment of severe infections caused by penicillin G-susceptible microorganisms when rapid and high penicillin levels are required such as in the treatment of septicemia, meningitis, pericarditis, endocarditis and severe pneumonia.	0.927273	Biosynthetic concepts for the production of β-lactam antibiotics in Penicillium chrysogenum.	https://www.ncbi.nlm.nih.gov/pubmed/22057844
Candicidin biosynthetic gene cluster	Streptomyces sp. FR-008	candicidin	Used in the topical treatment of vulvovaginal candidiasis.	1	DrugBank
Lipstatin biosynthetic gene cluster	Streptomyces toxytricini	lipstatin	For obesity management including weight loss and weight maintenance when used in conjunction with a reduced-calorie diet. Also used to reduce the risk for weight regain after prior weight loss. Use of orlistat is pending revision due to reports of liver-related adverse events.	0.976744	Medium optimization of lipstatin from Streptomyces toxytricini ATCC 19813 by shake flask study	https://www.researchgate.net/publication/230636449_Medium_optimization_of_lipstatin_from_Streptomyces_toxytricini_ATCC_19813_by_shake_flask_study
Colistin biosynthetic gene cluster	Paenibacillus alvei	colistin	For the treatment of acute or chronic infections due to sensitive strains of certain gram-negative bacilli, particularly <i>Pseudomonas aeruginosa</i>.	1	DrugBank
Huperzine A biosynthetic gene cluster	Shiraia sp. slf14	huperzine a	For the treatment of Alzheimer's disease.	1	DrugBank
Ergometrine biosynthetic gene cluster	Claviceps purpurea	ergometrine	For the prevention and control of excessive bleeding following vaginal childbirth	0.982456	Ergot and Its Alkaloids	https://www.ncbi.nlm.nih.gov/pmc/articles/PMC1637017/
Ergometrine biosynthetic gene cluster	Claviceps purpurea	ergometrine	For the treatment of vascular headache	0.932203	Plant Poisons and Traditional Medicines	http://www.sciencedirect.com/science/article/pii/B9780702051012000777
Bleomycin biosynthetic gene cluster	Streptomyces verticillus	bleomycin	For palliative treatment in the management malignant neoplasm (trachea, bronchus, lung), squamous cell carcinoma, and lymphomas.	1	DrugBank
Spinosad biosynthetic gene cluster	Saccharopolyspora spinosa	spinosad	Spinosad is indicated for the topical treatment of head lice in children four years old and over and in adults.	1	DrugBank
Citrulline biosynthetic gene cluster	Lactobacillus plantarum subsp. plantarum	citrulline	Used for nutritional supplementation, also for treating dietary shortage or imbalance.	1	Multifunctional properties of Lactobacillus plantarum strains isolated from fermented cereal foods	http://www.sciencedirect.com/science/article/pii/S1756464615003060
Ergovaline biosynthetic gene cluster	Neotyphodium lolii	ergovaline	For use as therapy to abort or prevent vascular headache, e.g., migraine, migraine variants, or so called "histaminic cephalalgia".	0.945946	Veterinary Toxicology for Australia and New Zealand	https://books.google.com/books?id=yWVzAwAAQBAJ&pg=PA398&lpg=PA398&dq=Neotyphodium+lolii+headache&source=bl&ots=wxbL6BlPp1&sig=TsOVbjg9rnm_OABELYVCUPx75cs&hl=zh-CN&sa=X&ved=0ahUKEwih8I7k_sTXAhVIPI8KHYafCe8Q6AEIXTAK#v=onepage&q=Neotyphodium%20lolii%20headache&f=false
Ergovaline biosynthetic gene cluster	Neotyphodium lolii	ergovaline	For the treatment of galactorrhea due to hyperprolactinemia, prolactin-dependent menstrual disorders and infertility, prolactin-secreting adenomas, prolactin-dependent male hypogonadism, as adjunct therapy to surgery or radiotherapy for acromegaly or as monotherapy is special cases, as monotherapy in early Parksinsonian Syndrome or as an adjunct with levodopa in advanced cases with motor complica…	0.911392
Acarbose biosynthetic gene cluster	Actinoplanes sp. SE50/110	acarbose	For treatment and management of diabetes type II (used in combination therapy as a second or third line agent)	1	DrugBank
Mupirocin biosynthetic gene cluster	Pseudomonas fluorescens	mupirocin	For the treatment of <i>Staphylococci</i> nasal carriers.	1	DrugBank
Tobramycin biosynthetic gene cluster	Streptoalloteichus hindustanus	tobramycin	For treatment of infections where one or more of the following are the known or suspected pathogens: <i>E. coli</i>, <i>Proteus</i> species (both indole-positive and indole-negative), <i>E. aerogenes, K. pneumoniae, S. marcescens,</i> and <i>Acinetobacter</i> species.	0.978261	Stable Expression of Antibiotic-Resistant Gene ble from Streptoalloteichus hindustanus in the Mitochondria of Chlamydomonas reinhardtii	http://journals.plos.org/plosone/article?id=10.1371/journal.pone.0035542
Tobramycin biosynthetic gene cluster	Streptoalloteichus hindustanus	tobramycin	Topical uses include treatment for superficial eye infections caused by susceptible bacteria (used in combination with other antiinfectives), treatment of otitis externa caused by susceptible bacteria, treatment or prevention of bacterial infections in skin lesions, and use as a continuous short-term irrigant or rinse to prevent bacteriuria and gram negative rod bacteremia in abacteriuric patient…	0.9375	Stable Expression of Antibiotic-Resistant Gene ble from Streptoalloteichus hindustanus in the Mitochondria of Chlamydomonas reinhardtii	http://journals.plos.org/plosone/article?id=10.1371/journal.pone.0035543
Tobramycin biosynthetic gene cluster	Streptoalloteichus hindustanus	tobramycin	For the treatment of acute and chronic intestinal amebiasis (it is not effective in extraintestinal amebiasis). Also for the management of hepatic coma as adjunctive therapy.	0.9375
Tobramycin biosynthetic gene cluster	Streptoalloteichus hindustanus	tobramycin	For the treatment of pseudomonas aeruginosa lung infections. Also being investigated for use in the treatment of sinus infections.	1	DrugBank
Daunorubicin biosynthetic gene cluster	Streptomyces sp.	daunorubicin	For remission induction in acute nonlymphocytic leukemia (myelogenous, monocytic, erythroid) of adults and for remission induction in acute lymphocytic leukemia of children and adults.	1	DrugBank
Daunorubicin biosynthetic gene cluster	Streptomyces sp.	daunorubicin	For the treatment of acute myeloid leukemia (AML) in adults. This includes French-American-British (FAB) classifications M1 through M7.	0.960784	Idarubicin for treatment of newly diagnosed acute myeloid leukaemia	http://www.cochrane.org/CD010432/HAEMATOL_idarubicin-for-treatment-of-newly-diagnosed-acute-myeloid-leukaemia
Lividomycin biosynthetic gene cluster	Streptomyces lividus	lividomycin	For treatment of infections where one or more of the following are the known or suspected pathogens: <i>E. coli</i>, <i>Proteus</i> species (both indole-positive and indole-negative), <i>E. aerogenes, K. pneumoniae, S. marcescens,</i> and <i>Acinetobacter</i> species.	0.9375	Studies on new antibiotic lividomycins. II. Isolation and characterization of lividomycins A, B and other aminoglycosidic antibiotics produced by Streptomyces lividus.	https://www.ncbi.nlm.nih.gov/pubmed/5091209
Lividomycin biosynthetic gene cluster	Streptomyces lividus	lividomycin	Topical uses include treatment for superficial eye infections caused by susceptible bacteria (used in combination with other antiinfectives), treatment of otitis externa caused by susceptible bacteria, treatment or prevention of bacterial infections in skin lesions, and use as a continuous short-term irrigant or rinse to prevent bacteriuria and gram negative rod bacteremia in abacteriuric patient…	0.979167	Studies on new antibiotic lividomycins. II. Isolation and characterization of lividomycins A, B and other aminoglycosidic antibiotics produced by Streptomyces lividus.	https://www.ncbi.nlm.nih.gov/pubmed/5091210
Lividomycin biosynthetic gene cluster	Streptomyces lividus	lividomycin	For the treatment of acute and chronic intestinal amebiasis (it is not effective in extraintestinal amebiasis). Also for the management of hepatic coma as adjunctive therapy.	0.979167
Lividomycin biosynthetic gene cluster	Streptomyces lividus	lividomycin	For the treatment of pseudomonas aeruginosa lung infections. Also being investigated for use in the treatment of sinus infections.	0.958333	Studies on new antibiotic lividomycins. II. Isolation and characterization of lividomycins A, B and other aminoglycosidic antibiotics produced by Streptomyces lividus.	https://www.ncbi.nlm.nih.gov/pubmed/5091210
Aculeacin A biosynthetic gene cluster	Aspergillus japonicus	aculeacin a	For the treatment of esophageal candidiasis and invasive aspergillosis in patients who are refractory to or intolerant of other therapies.	0.955224	Food Biosynthesis	https://books.google.com/books?id=aisUDgAAQBAJ&pg=PA450&lpg=PA450&dq=Aspergillus+japonicus+antibiotic&source=bl&ots=zgdmNkalvp&sig=EsPNUY_NVeYAlllwwB_VJtspGcc&hl=zh-CN&sa=X&ved=0ahUKEwj_7OqIgcXXAhVKlZQKHShSBxcQ6AEIYTAP#v=onepage&q=Aspergillus%20japonicus%20antibiotic&f=false
Aculeacin A biosynthetic gene cluster	Aspergillus japonicus	aculeacin a	For use in the treatment of the following fungal infections: Candidemia and other forms of <i>Candida</i> infections (intra-abdominal abscess, and peritonitis), Aspergillus infections, and esophageal candidiasis. Also considered an alternative treatment for oropharyngeal canaidiasis.	0.911765	Food Biosynthesis	https://books.google.com/books?id=aisUDgAAQBAJ&pg=PA450&lpg=PA450&dq=Aspergillus+japonicus+antibiotic&source=bl&ots=zgdmNkalvp&sig=EsPNUY_NVeYAlllwwB_VJtspGcc&hl=zh-CN&sa=X&ved=0ahUKEwj_7OqIgcXXAhVKlZQKHShSBxcQ6AEIYTAP#v=onepage&q=Aspergillus%21japonicus%_x0000__x0000__x0000__x0000__x0000__x0000__x0000__x0000__x0000__x0000__x0000__x0000__x0000__x0000__x0000__x0000__x0000__x0000__x0000__x0000_
Oxytetracycline biosynthetic gene cluster	Streptomyces rimosus	oxytetracycline	Oxytetracycline is indicated for treatment of infections caused by a variety of Gram positive and Gram negative microorganisms including <i>Mycoplasma pneumoniae, Pasteurella pestis, Escherichia coli, Haemophilus influenzae</i> (respiratory infections), and <i>Diplococcus pneumoniae</i>.	0.967677	Antibiotics produced by Streptomyces	http://www.sciencedirect.com/science/article/pii/S1413867012001341
Oxytetracycline biosynthetic gene cluster	Streptomyces rimosus	oxytetracycline	Used to treat bacterial infections such as Rocky Mountain spotted fever, typhus fever, tick fevers, Q fever, rickettsialpox and Brill-Zinsser disease. May be used to treat infections caused by Chlamydiae spp., B. burgdorferi (Lyme disease), and upper respiratory infections caused by typical (S. pneumoniae, H. influenzae, and M. catarrhalis) and atypical organisms (C. pneumoniae, M. pneumoniae, L.…	0.907183	Antibiotics produced by Streptomyces	http://www.sciencedirect.com/science/article/pii/S1413867012001341
Oxytetracycline biosynthetic gene cluster	Streptomyces rimosus	oxytetracycline	For the treatment of infections caused by susceptible strains of microorganisms, such as Rocky Mountain spotted fever, typhus fever and the typhus group, Q fever, rickettsial pox and tick fevers caused by Rickettsiae, upper respiratory tract infections caused by <i>Streptococcus pneumoniae</i> and for the treatment of asymptomatic carriers of <i>Neisseria meningitidis</i>.	0.907183	Antibiotics produced by Streptomyces	http://www.sciencedirect.com/science/article/pii/S1413867012001341
Oxytetracycline biosynthetic gene cluster	Streptomyces rimosus	oxytetracycline	Doxycycline is indicated for use in respiratory tract infections caused by Mycoplasma pneumoniae, Haemophilus influenzae, Streptococcus pneumoniae, Legionella spp., or Klebsiella spp. It is also used for prophylaxis of malaria. Doxycycline is indicated for a variety of bacterial infections, from Mycobacterium fortuitum and M. marinum, to susceptible E. coli and Brucella spp. It can be used as an …	0.975758	Antibiotics produced by Streptomyces	http://www.sciencedirect.com/science/article/pii/S1413867012001341
Oxytetracycline biosynthetic gene cluster	Streptomyces rimosus	oxytetracycline	For the treatment of acute bacterial exacerbations of chronic bronchitis	0.91645	Antibiotics produced by Streptomyces	http://www.sciencedirect.com/science/article/pii/S1413867012001341
Physostigmine biosynthetic gene cluster	Streptomyces griseofuscus	physostigmine	For the treatment of Alzheimer's disease (AD).	0.962963	Development of a defined medium fermentation process for physostigmine production by Streptomyces griseofuscus.	https://www.ncbi.nlm.nih.gov/pubmed/8703428
Physostigmine biosynthetic gene cluster	Streptomyces griseofuscus	physostigmine	For the treatment of glaucoma, and in the treatment of severe anticholinergic toxicity.	1	Characterization of the Biosynthetic Pathway of Physostigmine	https://aiche.confex.com/aiche/2013/webprogram/Paper318620.html
Natamycin biosynthetic gene cluster	Streptomyces chattanoogensis	natamycin	For the treatment of fungal blepharitis, conjunctivitis, and keratitis caused by susceptible organisms including <i>Fusarium solani</i> keratitis.	1	DrugBank
Chloroeremomycin biosynthetic gene cluster	Amycolatopsis orientalis	chloroeremomycin	Investigated for use/treatment in bacterial infection and skin infections/disorders.	0.945205	Genome Sequence of the Vancomycin-Producing Amycolatopsis orientalis subsp. orientalis Strain KCTC 9412T	https://www.ncbi.nlm.nih.gov/pmc/articles/PMC3695432/
Chloroeremomycin biosynthetic gene cluster	Amycolatopsis orientalis	chloroeremomycin	For the treatment of serious or severe infections caused by susceptible strains of methicillin-resistant (beta-lactam-resistant) staphylococci.	1	Genome Sequence of the Vancomycin-Producing Amycolatopsis orientalis subsp. orientalis Strain KCTC 9412T	https://www.ncbi.nlm.nih.gov/pmc/articles/PMC3695432/
Viomycin biosynthetic gene cluster	Streptomyces vinaceus	viomycin	Viomycin is an essential component in the drug cocktail currently used to fight infections of Mycobacterium tuberculosis.	1	DrugBank
Viomycin biosynthetic gene cluster	Streptomyces vinaceus	viomycin	Used in the treatment of tuberculosis in combination with other drugs.	0.968254	Identification and cloning of genes encoding viomycin biosynthesis from Streptomyces vinaceus and evidence for involvement of a rare oxygenase.	https://www.ncbi.nlm.nih.gov/pubmed/12909359
Ribostamycin biosynthetic gene cluster	Streptomyces ribosidificus	ribostamycin	For treatment of infections where one or more of the following are the known or suspected pathogens: <i>E. coli</i>, <i>Proteus</i> species (both indole-positive and indole-negative), <i>E. aerogenes, K. pneumoniae, S. marcescens,</i> and <i>Acinetobacter</i> species.	0.957447	The structure of RbmB from Streptomyces ribosidificus, an aminotransferase involved in the biosynthesis of ribostamycin.	https://www.ncbi.nlm.nih.gov/pubmed/28685903
Ribostamycin biosynthetic gene cluster	Streptomyces ribosidificus	ribostamycin	Topical uses include treatment for superficial eye infections caused by susceptible bacteria (used in combination with other antiinfectives), treatment of otitis externa caused by susceptible bacteria, treatment or prevention of bacterial infections in skin lesions, and use as a continuous short-term irrigant or rinse to prevent bacteriuria and gram negative rod bacteremia in abacteriuric patient…	1	The structure of RbmB from Streptomyces ribosidificus, an aminotransferase involved in the biosynthesis of ribostamycin.	https://www.ncbi.nlm.nih.gov/pubmed/28685903
Ribostamycin biosynthetic gene cluster	Streptomyces ribosidificus	ribostamycin	For the treatment of acute and chronic intestinal amebiasis (it is not effective in extraintestinal amebiasis). Also for the management of hepatic coma as adjunctive therapy.	1	Treatment oI Intestinal Amebiasis with Paromomycin	https://link.springer.com/content/pdf/10.1007/BF02239335.pdf
Ribostamycin biosynthetic gene cluster	Streptomyces ribosidificus	ribostamycin	For the treatment of pseudomonas aeruginosa lung infections. Also being investigated for use in the treatment of sinus infections.	0.9375	The structure of RbmB from Streptomyces ribosidificus, an aminotransferase involved in the biosynthesis of ribostamycin.	https://www.ncbi.nlm.nih.gov/pubmed/28685903
Erythromycin biosynthetic gene cluster	Saccharopolyspora erythraea NRRL 2338	erythromycin	An alternative medication for the treatment of acute otitis media caused by <i>H. influenzae, M. catarrhalis, or S. pneumoniae</i> in patients with a history of type I penicillin hypersensitivity. Also for the treatment of pharyngitis and tonsillitis caused by susceptible <i>Streptococcus pyogenes</i>, as well as respiratory tract infections including acute maxillary sinusitis, acute bacterial ex…	0.981132	Decreasing the hyphal branching rate of Saccharopolyspora erythraea NRRL 2338 leads to increased resistance to breakage and increased antibiotic production.	https://www.ncbi.nlm.nih.gov/pubmed/11870604
Erythromycin biosynthetic gene cluster	Saccharopolyspora erythraea NRRL 2338	erythromycin	For use in the treatment of infections caused by susceptible strains of microorganisms in the following diseases: respiratory tract infections (upper and lower) of mild to moderate degree, pertussis (whooping cough), as adjunct to antitoxin in infections due to <i>Corynebacterium diphtheriae</i>, in the treatment of infections due to <i>Corynebacterium minutissimum</i>, intestinal amebiasis cause…	1	DrugBank
Kanamycin biosynthetic gene cluster	Streptomyces kanamyceticus	kanamycin	For treatment of infections where one or more of the following are the known or suspected pathogens: <i>E. coli</i>, <i>Proteus</i> species (both indole-positive and indole-negative), <i>E. aerogenes, K. pneumoniae, S. marcescens,</i> and <i>Acinetobacter</i> species.	1	DrugBank
Kanamycin biosynthetic gene cluster	Streptomyces kanamyceticus	kanamycin	Topical uses include treatment for superficial eye infections caused by susceptible bacteria (used in combination with other antiinfectives), treatment of otitis externa caused by susceptible bacteria, treatment or prevention of bacterial infections in skin lesions, and use as a continuous short-term irrigant or rinse to prevent bacteriuria and gram negative rod bacteremia in abacteriuric patient…	0.957447	Utilization of Carbon and Nitrogen Sources by Streptomyces kanamyceticus for Kanamycin Production	http://aac.asm.org/content/4/1/6.full.pdf
Kanamycin biosynthetic gene cluster	Streptomyces kanamyceticus	kanamycin	For the treatment of acute and chronic intestinal amebiasis (it is not effective in extraintestinal amebiasis). Also for the management of hepatic coma as adjunctive therapy.	0.957447	Textbook of Drug Design and Discovery, Fourth Edition	https://books.google.com/books?id=YLPMBQAAQBAJ&pg=PA436&lpg=PA436&dq=Streptomyces+kanamyceticus+amebiasis&source=bl&ots=Tzxb9gm8q6&sig=LjsojN6as_QYdy7He3e5yqIwt98&hl=zh-CN&sa=X&ved=0ahUKEwjL9N_IgsXXAhWJkZQKHfHNCV0Q6AEIQTAD#v=onepage&q=Streptomyces%20kanamyceticus%20amebiasis&f=false
Kanamycin biosynthetic gene cluster	Streptomyces kanamyceticus	kanamycin	For the treatment of pseudomonas aeruginosa lung infections. Also being investigated for use in the treatment of sinus infections.	0.978261	Utilization of Carbon and Nitrogen Sources by Streptomyces kanamyceticus for Kanamycin Production	http://aac.asm.org/content/4/1/6.full.pdf
Lariatin biosynthetic gene cluster	Rhodococcus jostii	lariatin	For treatment of central precocious puberty (true precocious puberty, GnRH-dependent precocious precocity, complete isosexual precocity) in children of both sexes and for the treatment of endometriosis.	0.959459
Lariatin biosynthetic gene cluster	Rhodococcus jostii	lariatin	For treatment of heparin-induced thrombocytopenia and for the prevention of thrombosis. Bivalirudin is indicated for use in patients undergoing percutaneous coronary intervention (PCI), in patients at moderate to high risk acute coronary syndromes due to unstable angina or non-ST segment elevation in whom a PCI is planned.	0.932432
Lariatin biosynthetic gene cluster	Rhodococcus jostii	lariatin	As the product Supprelin LA (FDA), histrelin is indicated for the treatment of children with central precocious puberty (CPP). As the product Vantas (FDA), histrelin is indicated for the palliative treatment of advanced prostate cancer.	0.986486
Lariatin biosynthetic gene cluster	Rhodococcus jostii	lariatin	For evaluating the functional capacity and response of the gonadotropes of the anterior pituitary also for evaluating residual gonadotropic function of the pituitary following removal of a pituitary tumor by surgery and/or irradiation.	0.959459
Lariatin biosynthetic gene cluster	Rhodococcus jostii	lariatin	Investigated for use/treatment in actinic keratosis, keratoses, skin cell studies, and skin infections/disorders.	0.973684	A Quinoline Antibiotic from Rhodococcus erythropolis JCM 6824	https://www.nature.com/articles/ja200896
Lariatin biosynthetic gene cluster	Rhodococcus jostii	lariatin	Triptorelin is indicated for the palliative treatment of advanced prostate cancer.	0.959459	Rhodococcus jostii Porin A (RjpA) Functions in Cholate Uptake	http://aem.asm.org/content/79/19/6191.abstract
Megalomicin biosynthetic gene cluster	Micromonospora megalomicea subsp. nigra	megalomicin	An alternative medication for the treatment of acute otitis media caused by <i>H. influenzae, M. catarrhalis, or S. pneumoniae</i> in patients with a history of type I penicillin hypersensitivity. Also for the treatment of pharyngitis and tonsillitis caused by susceptible <i>Streptococcus pyogenes</i>, as well as respiratory tract infections including acute maxillary sinusitis, acute bacterial ex…	0.945455	Rapid PCR amplification of minimal enediyne polyketide synthase cassettes leads to a predictive familial classification model	http://www.pnas.org/content/100/21/11959.figures-only
Megalomicin biosynthetic gene cluster	Micromonospora megalomicea subsp. nigra	megalomicin	For use in the treatment of infections caused by susceptible strains of microorganisms in the following diseases: respiratory tract infections (upper and lower) of mild to moderate degree, pertussis (whooping cough), as adjunct to antitoxin in infections due to <i>Corynebacterium diphtheriae</i>, in the treatment of infections due to <i>Corynebacterium minutissimum</i>, intestinal amebiasis cause…	0.963636	Rapid PCR amplification of minimal enediyne polyketide synthase cassettes leads to a predictive familial classification model	http://www.pnas.org/content/100/21/11959.figures-only
Pneumocandin biosynthetic gene cluster	Glarea lozoyensis ATCC 20868	pneumocandin	For the treatment of esophageal candidiasis and invasive aspergillosis in patients who are refractory to or intolerant of other therapies.	0.980173	Genome Sequence of the Fungus Glarea lozoyensis: the First Genome Sequence of a Species from the Helotiaceae Family	https://www.ncbi.nlm.nih.gov/pmc/articles/PMC3272893/
Avermectin biosynthetic gene cluster	Streptomyces avermitilis	avermectin	For the treatment of intestinal (i.e., nondisseminated) strongyloidiasis due to the nematode parasite <i>Strongyloides stercoralis</i>. Also for the treatment of onchocerciasis (river blindness) due to the nematode parasite <i>Onchocerca volvulus</i>. Can be used to treat scabies caused by <i>Sarcoptes scabiei</i>.	0.90667	Avenolide, a Streptomyces hormone controlling antibiotic production in Streptomyces avermitilis.	https://www.ncbi.nlm.nih.gov/pubmed/21930904
Ergotamine biosynthetic gene cluster	Claviceps fusiformis	ergotamine	For use as therapy to abort or prevent vascular headache, e.g., migraine, migraine variants, or so called "histaminic cephalalgia".	1	Biology, Genetics, and Management of Ergot (Claviceps spp.) in Rye, Sorghum, and Pearl Millet	https://www.ncbi.nlm.nih.gov/pmc/articles/PMC4379517/
Ergotamine biosynthetic gene cluster	Claviceps fusiformis	ergotamine	For the acute treatment of migraine headaches with or without aura and the acute treatment of cluster headache episodes.	0.931507	David Moore's World of Fungi: where mycology starts	http://www.davidmoore.org.uk/Sec04_03.htm
Ergotamine biosynthetic gene cluster	Claviceps fusiformis	ergotamine	For the treatment of galactorrhea due to hyperprolactinemia, prolactin-dependent menstrual disorders and infertility, prolactin-secreting adenomas, prolactin-dependent male hypogonadism, as adjunct therapy to surgery or radiotherapy for acromegaly or as monotherapy is special cases, as monotherapy in early Parksinsonian Syndrome or as an adjunct with levodopa in advanced cases with motor complica…	0.911392
Chloramphenicol biosynthetic gene cluster	Streptomyces venezuelae ATCC 10712	chloramphenicol	Used in treatment of cholera, as it destroys the vibrios and decreases the diarrhea. It is effective against tetracycline-resistant vibrios. It is also used in eye drops or ointment to treat bacterial conjunctivitis.	1	DrugBank
Midecamycin biosynthetic gene cluster	Streptomyces mycarofaciens	midecamycin	For the treatment of bacterial infections.	0.98	A macrolide 3-O-acyltransferase gene from the midecamycin-producing species Streptomyces mycarofaciens.	https://www.ncbi.nlm.nih.gov/pmc/articles/PMC206334/
Streptomycin biosynthetic gene cluster	Streptomyces griseus subsp. griseus	streptomycin	For the treatment of tuberculosis. May also be used in combination with other drugs to treat tularemia (Francisella tularensis), plague (Yersia pestis), severe M. avium complex, brucellosis, and enterococcal endocarditis (e.g. E. faecalis, E. faecium).	1	DrugBank
Toyocamycin biosynthetic gene cluster	Streptomyces ahygroscopicus subsp. wuzhouensis	toyocamycin	Used as an initial treatment for the termination of paroxysmal supraventricular tachycardia (PVST), including that associated with accessory bypass tracts, and is a drug of choice for terminating stable, narrow-complex supraventricular tachycardias (SVT). Also used as an adjunct to thallous chloride TI 201 myocardial perfusion scintigraphy (thallium stress test) in patients who are unable to exer…	0.965517
Toyocamycin biosynthetic gene cluster	Streptomyces ahygroscopicus subsp. wuzhouensis	toyocamycin	For treatment of chickenpox - varicella, herpes zoster and herpes simplex	0.965517
Orsellinic acid biosynthetic gene cluster	Aspergillus nidulans FGSC A4	orsellinic acid	Key additive in many skin-care products for the treatment of acne, psoriasis, callouses, corns, keratosis pilaris and warts.	0.904762	database	http://www.uniprot.org/uniprot/C8VPS9
Neomycin biosynthetic gene cluster	Streptomyces fradiae	neomycin	For treatment of infections where one or more of the following are the known or suspected pathogens: <i>E. coli</i>, <i>Proteus</i> species (both indole-positive and indole-negative), <i>E. aerogenes, K. pneumoniae, S. marcescens,</i> and <i>Acinetobacter</i> species.	0.957447	Antibiotic and Chemotherapy E-Book	https://books.google.com/books?id=DE4Mxc3aesEC&pg=PA894&lpg=PA894&dq=Streptomyces+fradiae+infection&source=bl&ots=d8F-zQJk6n&sig=wN2rokanCHqlIXRE-xptpz7Qe6M&hl=zh-CN&sa=X&ved=0ahUKEwj5obeA88TXAhXKJZQKHVHCDyAQ6AEIbTAI#v=onepage&q=Streptomyces%20fradiae%20infection&f=false
Neomycin biosynthetic gene cluster	Streptomyces fradiae	neomycin	Topical uses include treatment for superficial eye infections caused by susceptible bacteria (used in combination with other antiinfectives), treatment of otitis externa caused by susceptible bacteria, treatment or prevention of bacterial infections in skin lesions, and use as a continuous short-term irrigant or rinse to prevent bacteriuria and gram negative rod bacteremia in abacteriuric patient…	1	DrugBank
Neomycin biosynthetic gene cluster	Streptomyces fradiae	neomycin	For the treatment of acute and chronic intestinal amebiasis (it is not effective in extraintestinal amebiasis). Also for the management of hepatic coma as adjunctive therapy.	1	Textbook of Drug Design and Discovery, Fourth Edition	https://books.google.com/books?id=YLPMBQAAQBAJ&pg=PA436&lpg=PA436&dq=Streptomyces+fradiae+amebiasis&source=bl&ots=Tzxb8ps7q5&sig=dQtms6sMLJde7FdMlPvnJkpDdIU&hl=zh-CN&sa=X&ved=0ahUKEwiPrKGl88TXAhXMJ5QKHdFXCDwQ6AEIRDAD#v=onepage&q=Streptomyces%20fradiae%20amebiasis&f=false
Neomycin biosynthetic gene cluster	Streptomyces fradiae	neomycin	For the treatment of pseudomonas aeruginosa lung infections. Also being investigated for use in the treatment of sinus infections.	0.9375	Antibiotic and Chemotherapy E-Book	https://books.google.com/books?id=DE4Mxc3aesEC&pg=PA894&lpg=PA894&dq=Streptomyces+fradiae+infection&source=bl&ots=d8F-zQJk6n&sig=wN2rokanCHqlIXRE-xptpz7Qe6M&hl=zh-CN&sa=X&ved=0ahUKEwj5obeA88TXAhXKJZQKHVHCDyAQ6AEIbTAI#v=onepage&q=Streptomyces%20fradiae%20infection&f=false
Menaquinone biosynthetic gene cluster	Enterobacter cloacae	menaquinone	For the treatment of haemorrhagic conditions in infants, antidote for coumarin anticoagulants in hypoprothrombinaemia.	1	Septic pylephlebitis associated with Enterobacter cloacae septicemia	https://www.ncbi.nlm.nih.gov/pubmed/19879707
Chlortetracycline biosynthetic gene cluster	Streptomyces aureofaciens	chlortetracycline	Used primarily to treat Lyme disease, acne, and bronchitis. Also indicated (but rarely used) to treat urinary tract infections, gum disease, malaria, and other bacterial infections such as gonorrhea and chlamydia. One of its other registered uses is the treatment of hyponatremia (low blood sodium concentration) due to the syndrome of inappropriate antidiuretic hormone (SIADH) where fluid restrict…	0.935983	Discover Biology	https://books.google.com/books?id=nnE6X-TLl2IC&pg=PT61&lpg=PT61&dq=Streptomyces++Lyme&source=bl&ots=1Rr1HHKb_9&sig=jow3h96-Q00LWpt3l2346cW44yA&hl=zh-CN&sa=X&ved=0ahUKEwiprNDwi8XXAhUGjJQKHR3jCMwQ6AEIVDAG#v=onepage&q=Streptomyces%20%20Lyme&f=false
Chlortetracycline biosynthetic gene cluster	Streptomyces aureofaciens	chlortetracycline	Used to treat bacterial infections such as Rocky Mountain spotted fever, typhus fever, tick fevers, Q fever, rickettsialpox and Brill-Zinsser disease. May be used to treat infections caused by Chlamydiae spp., B. burgdorferi (Lyme disease), and upper respiratory infections caused by typical (S. pneumoniae, H. influenzae, and M. catarrhalis) and atypical organisms (C. pneumoniae, M. pneumoniae, L.…	0.903175	Antibiotics produced by Streptomyces	http://www.sciencedirect.com/science/article/pii/S1413867012001341
Zeaxanthin biosynthetic gene cluster	Xanthobacter autotrophicus Py2	zeaxanthin	Xanthophylls are taken for nutritional supplementation, and also for treating dietary shortage or imbalance.	1	Biochemical, Molecular, and Genetic Analyses of the Acetone Carboxylases from Xanthobacter autotrophicus Strain Py2 and Rhodobacter capsulatus Strain B10	https://www.ncbi.nlm.nih.gov/pmc/articles/PMC135078/
A40926 biosynthetic gene cluster	Nonomuraea sp. ATCC 39727	a40926	Dalbavancin is indicated for the treatment of acute bacterial skin and skin structure infections (ABSSSI) caused by the following gram-positive microorganisms: Staphylococcus aureus (including methicillin-susceptible and methicillin-resistant strains), S. pyogenes, S. agalactiae, and S. anginosus group (including S. anginosus, S. intermedius, and S. constellatus). It is administered as a 30 minut…	0.907895	Classification of Nonomuraea sp. ATCC 39727, an actinomycete that produces the glycopeptide antibiotic A40926, as Nonomuraea gerenzanensis sp. nov.	https://www.ncbi.nlm.nih.gov/pubmed/26944798
Versipelostatin biosynthetic gene cluster	Streptomyces versipellis	versipelostatin	The oral capsule is used for the treatment of mild to moderate active Crohn's disease. The oral tablet is used for induction of remission in patients with active, mild to moderate ulcerative colitis. The oral inhalation formulation is used for the treatment of asthma, non-infectious rhinitis (including hay fever and other allergies), and for treatment and prevention of nasal polyposis.	0.909091
Spectinomycin biosynthetic gene cluster	Streptomyces netropsis	spectinomycin	For use in the treatment of acute gonorrheal urethritis and proctitis in the male and acute gonorrheal cervicitis and proctitis in the female when due to susceptible strains of <i>Neisseria gonorrhoeae</i>.	1	DrugBank
Clavulanic acid biosynthetic gene cluster	Streptomyces clavuligerus ATCC 27064	clavulanic acid	For use with Amoxicillin, clavulanic acid is suitable for the treatment of infections with <i>Staph. aureus</i> and <i>Bacteroides fragilis</i>, or with beta-lactamase producing <i>H. influenzae</i> and <i>E. coli</i>.	1	DrugBank
Fosfomycin biosynthetic gene cluster	Streptomyces fradiae	fosfomycin	For the treatment of uncomplicated urinary tract infections (acute cystitis) in women due to susceptible strains of <i>Escherichia coli</i> and <i>Enterococcus faecalis</i>.	1	DrugBank
Novobiocin biosynthetic gene cluster	Streptomyces niveus	novobiocin	For the treatment of infections due to staphylococci and other susceptible organisms	0.974576	Draft Genome Sequence of Streptomyces niveus NCIMB 11891, Producer of the Aminocoumarin Antibiotic Novobiocin	https://www.ncbi.nlm.nih.gov/pmc/articles/PMC3886957/
Doxorubicin biosynthetic gene cluster	Streptomyces peucetius	doxorubicin	Doxorubicin is used to produce regression in disseminated neoplastic conditions like acute lymphoblastic leukemia, acute myeloblastic leukemia, Wilms’ tumor, neuroblastoma, soft tissue and bone sarcomas, breast carcinoma, ovarian carcinoma, transitional cell bladder carcinoma, thyroid carcinoma, gastric carcinoma, Hodgkin’s disease, malignant lymphoma and bronchogenic carcinoma in which the small…	1	DrugBank
Mycophenolic acid biosynthetic gene cluster	Penicillium roqueforti FM164	mycophenolic acid	For the prophylaxis of organ rejection in patients receiving allogeneic renal transplants, administered in combination with cyclosporine and corticosteroids.	1	DrugBank
Coagulin biosynthetic gene cluster	Bacillus coagulans	coagulin	The oral capsule is used for the treatment of mild to moderate active Crohn's disease. The oral tablet is used for induction of remission in patients with active, mild to moderate ulcerative colitis. The oral inhalation formulation is used for the treatment of asthma, non-infectious rhinitis (including hay fever and other allergies), and for treatment and prevention of nasal polyposis.	0.924528	Original Research: Bacillus coagulans Significantly Improved Abdominal Pain and Bloating in Patients	https://www.researchgate.net/publication/24245285_Original_Research_Bacillus_coagulans_Significantly_Improved_Abdominal_Pain_and_Bloating_in_Patients_with_IBS
Coagulin biosynthetic gene cluster	Bacillus coagulans	coagulin	For the relief of the inflammatory and pruritic manifestations of corticosteroid responsive dermatose.	0.924528
Coagulin biosynthetic gene cluster	Bacillus coagulans	coagulin	Used for fast digitalization in congestive heart failure.	0.924528
Linaclotide biosynthetic gene cluster	Escherichia coli	linaclotide	Treatment of irritable bowel syndrome (IBS) with constipation and chronic idiopathic constipation.	1
	No support
