# Supplementary material for: MetaMed: Linking Microbiota Functions with Medicine Therapeutics
Source: mSystems. 2019 Oct 8;4(5):e00413-19. doi: 10.1128/mSystems.00413-19 (PMC6787565; doi:10.1128/mSystems.00413-19)
Supplement: TABLE S4 [file mSystems.00413-19-st004.xlsx]

## Sheet: details
BGC	Microbe	Metabolite	Predicted Side Effect	Similarity Score	Validation(SIDER)	Validation Web Link
Myxoprincomide biosynthetic gene cluster	Myxococcus xanthus DK 1622	myxoprincomide	Arthralgia	0.904762
Myxoprincomide biosynthetic gene cluster	Myxococcus xanthus DK 1622	myxoprincomide	Dizziness	0.904762
Myxoprincomide biosynthetic gene cluster	Myxococcus xanthus DK 1622	myxoprincomide	Musculoskeletal discomfort	0.904762
Myxoprincomide biosynthetic gene cluster	Myxococcus xanthus DK 1622	myxoprincomide	Hyperkalaemia	0.904762
Myxoprincomide biosynthetic gene cluster	Myxococcus xanthus DK 1622	myxoprincomide	Diarrhoea	0.904762
Lincomycin biosynthetic gene cluster	Streptomyces lincolnensis	lincomycin	Acne	0.953125	SIDER	http://sideeffects.embl.de/drugs/3928/
Nystatin biosynthetic gene cluster	Streptomyces noursei ATCC 11455	nystatin	Back pain	1	SIDER	http://sideeffects.embl.de/drugs/4568/
Paromomycin biosynthetic gene cluster	Streptomyces rimosus subsp. paromomycinus	paromomycin	Musculoskeletal chest pain	0.9375
Paromomycin biosynthetic gene cluster	Streptomyces rimosus subsp. paromomycinus	paromomycin	Dyspnoea	0.9375
Paromomycin biosynthetic gene cluster	Streptomyces rimosus subsp. paromomycinus	paromomycin	Renal impairment	0.9375
Paromomycin biosynthetic gene cluster	Streptomyces rimosus subsp. paromomycinus	paromomycin	Hearing impaired	0.9375
Paromomycin biosynthetic gene cluster	Streptomyces rimosus subsp. paromomycinus	paromomycin	Epistaxis	0.9375
Paromomycin biosynthetic gene cluster	Streptomyces rimosus subsp. paromomycinus	paromomycin	High frequency deafness	0.9375
Paromomycin biosynthetic gene cluster	Streptomyces rimosus subsp. paromomycinus	paromomycin	Rash	0.9375
Paromomycin biosynthetic gene cluster	Streptomyces rimosus subsp. paromomycinus	paromomycin	Dermatitis	0.9375
Paromomycin biosynthetic gene cluster	Streptomyces rimosus subsp. paromomycinus	paromomycin	Vertigo	0.9375
Paromomycin biosynthetic gene cluster	Streptomyces rimosus subsp. paromomycinus	paromomycin	Body temperature increased	0.9375
Paromomycin biosynthetic gene cluster	Streptomyces rimosus subsp. paromomycinus	paromomycin	Wheezing	0.9375
Paromomycin biosynthetic gene cluster	Streptomyces rimosus subsp. paromomycinus	paromomycin	Dizziness	0.9375
Paromomycin biosynthetic gene cluster	Streptomyces rimosus subsp. paromomycinus	paromomycin	Throat irritation	0.9375
Paromomycin biosynthetic gene cluster	Streptomyces rimosus subsp. paromomycinus	paromomycin	Pain	0.9375
Paromomycin biosynthetic gene cluster	Streptomyces rimosus subsp. paromomycinus	paromomycin	Ocular discomfort	0.9375
Paromomycin biosynthetic gene cluster	Streptomyces rimosus subsp. paromomycinus	paromomycin	Tinnitus	0.9375
Paromomycin biosynthetic gene cluster	Streptomyces rimosus subsp. paromomycinus	paromomycin	Rales	0.9375
Paromomycin biosynthetic gene cluster	Streptomyces rimosus subsp. paromomycinus	paromomycin	Vomiting	0.9375
Paromomycin biosynthetic gene cluster	Streptomyces rimosus subsp. paromomycinus	paromomycin	Endophthalmitis	0.9375
Paromomycin biosynthetic gene cluster	Streptomyces rimosus subsp. paromomycinus	paromomycin	Chest pain	0.9375
Paromomycin biosynthetic gene cluster	Streptomyces rimosus subsp. paromomycinus	paromomycin	Chest discomfort	0.9375
Paromomycin biosynthetic gene cluster	Streptomyces rimosus subsp. paromomycinus	paromomycin	Cough	0.9375
Paromomycin biosynthetic gene cluster	Streptomyces rimosus subsp. paromomycinus	paromomycin	Haemoptysis	0.9375
Paromomycin biosynthetic gene cluster	Streptomyces rimosus subsp. paromomycinus	paromomycin	Nausea	0.9375	SIDER	http://sideeffects.embl.de/drugs/4689/
Paromomycin biosynthetic gene cluster	Streptomyces rimosus subsp. paromomycinus	paromomycin	Dysphonia	0.9375
Paromomycin biosynthetic gene cluster	Streptomyces rimosus subsp. paromomycinus	paromomycin	Ocular hyperaemia	0.9375
Paromomycin biosynthetic gene cluster	Streptomyces rimosus subsp. paromomycinus	paromomycin	Dysgeusia	0.9375
Paromomycin biosynthetic gene cluster	Streptomyces rimosus subsp. paromomycinus	paromomycin	Nasal congestion	0.9375
Paromomycin biosynthetic gene cluster	Streptomyces rimosus subsp. paromomycinus	paromomycin	Diarrhoea	0.9375	SIDER	http://sideeffects.embl.de/drugs/4689/
Paromomycin biosynthetic gene cluster	Streptomyces rimosus subsp. paromomycinus	paromomycin	Deafness	0.9375
Paromomycin biosynthetic gene cluster	Streptomyces rimosus subsp. paromomycinus	paromomycin	Productive cough	0.9375
Paromomycin biosynthetic gene cluster	Streptomyces rimosus subsp. paromomycinus	paromomycin	Bronchospasm	0.9375
Paromomycin biosynthetic gene cluster	Streptomyces rimosus subsp. paromomycinus	paromomycin	Aphonia	0.9375
Paromomycin biosynthetic gene cluster	Streptomyces rimosus subsp. paromomycinus	paromomycin	Function kidney decreased	0.9375
Lipstatin biosynthetic gene cluster	Streptomyces toxytricini	lipstatin	Asthenia	0.976744
Lipstatin biosynthetic gene cluster	Streptomyces toxytricini	lipstatin	Dyspepsia	0.976744	Current trends and future prospects of lipstatin: a lipase inhibitor and pro-drug for obesity	http://pubs.rsc.org/en/content/articlelanding/2015/ra/c5ra14892h#!divAbstract
Lipstatin biosynthetic gene cluster	Streptomyces toxytricini	lipstatin	Soft stools	0.976744	Current trends and future prospects of lipstatin: a lipase inhibitor and pro-drug for obesity	http://pubs.rsc.org/en/content/articlelanding/2015/ra/c5ra14892h#!divAbstract
Lipstatin biosynthetic gene cluster	Streptomyces toxytricini	lipstatin	Headache	0.976744
Lipstatin biosynthetic gene cluster	Streptomyces toxytricini	lipstatin	Diarrhoea	0.976744	Current trends and future prospects of lipstatin: a lipase inhibitor and pro-drug for obesity	http://pubs.rsc.org/en/content/articlelanding/2015/ra/c5ra14892h#!divAbstract
Lipstatin biosynthetic gene cluster	Streptomyces toxytricini	lipstatin	Nausea	0.976744
Ergovaline biosynthetic gene cluster	Neotyphodium lolii	ergovaline	Somnolence	0.911392
Ergovaline biosynthetic gene cluster	Neotyphodium lolii	ergovaline	Constipation	0.911392
Ergovaline biosynthetic gene cluster	Neotyphodium lolii	ergovaline	Vomiting	0.911392
Ergovaline biosynthetic gene cluster	Neotyphodium lolii	ergovaline	Nasal congestion	0.911392
Ergovaline biosynthetic gene cluster	Neotyphodium lolii	ergovaline	Headache	0.911392
Ergovaline biosynthetic gene cluster	Neotyphodium lolii	ergovaline	Dizziness	0.911392
Ergovaline biosynthetic gene cluster	Neotyphodium lolii	ergovaline	Nausea	0.911392
Tobramycin biosynthetic gene cluster	Streptoalloteichus hindustanus	tobramycin	Musculoskeletal chest pain	1	SIDER	http://sideeffects.embl.de/drugs/5496/
Tobramycin biosynthetic gene cluster	Streptoalloteichus hindustanus	tobramycin	Dyspnoea	1	SIDER	http://sideeffects.embl.de/drugs/5496/
Tobramycin biosynthetic gene cluster	Streptoalloteichus hindustanus	tobramycin	Renal impairment	1	SIDER	http://sideeffects.embl.de/drugs/5496/
Tobramycin biosynthetic gene cluster	Streptoalloteichus hindustanus	tobramycin	Hearing impaired	1	SIDER	http://sideeffects.embl.de/drugs/5496/
Tobramycin biosynthetic gene cluster	Streptoalloteichus hindustanus	tobramycin	Epistaxis	1	SIDER	http://sideeffects.embl.de/drugs/5496/
Tobramycin biosynthetic gene cluster	Streptoalloteichus hindustanus	tobramycin	High frequency deafness	1	SIDER	http://sideeffects.embl.de/drugs/5496/
Tobramycin biosynthetic gene cluster	Streptoalloteichus hindustanus	tobramycin	Rash	1	SIDER	http://sideeffects.embl.de/drugs/5496/
Tobramycin biosynthetic gene cluster	Streptoalloteichus hindustanus	tobramycin	Dermatitis	1	SIDER	http://sideeffects.embl.de/drugs/5496/
Tobramycin biosynthetic gene cluster	Streptoalloteichus hindustanus	tobramycin	Vertigo	1	SIDER	http://sideeffects.embl.de/drugs/5496/
Tobramycin biosynthetic gene cluster	Streptoalloteichus hindustanus	tobramycin	Body temperature increased	1	SIDER	http://sideeffects.embl.de/drugs/5496/
Tobramycin biosynthetic gene cluster	Streptoalloteichus hindustanus	tobramycin	Wheezing	1	SIDER	http://sideeffects.embl.de/drugs/5496/
Tobramycin biosynthetic gene cluster	Streptoalloteichus hindustanus	tobramycin	Dizziness	1	SIDER	http://sideeffects.embl.de/drugs/5496/
Tobramycin biosynthetic gene cluster	Streptoalloteichus hindustanus	tobramycin	Throat irritation	1	SIDER	http://sideeffects.embl.de/drugs/5496/
Tobramycin biosynthetic gene cluster	Streptoalloteichus hindustanus	tobramycin	Pain	1	SIDER	http://sideeffects.embl.de/drugs/5496/
Tobramycin biosynthetic gene cluster	Streptoalloteichus hindustanus	tobramycin	Ocular discomfort	1	SIDER	http://sideeffects.embl.de/drugs/5496/
Tobramycin biosynthetic gene cluster	Streptoalloteichus hindustanus	tobramycin	Tinnitus	1	SIDER	http://sideeffects.embl.de/drugs/5496/
Tobramycin biosynthetic gene cluster	Streptoalloteichus hindustanus	tobramycin	Rales	1	SIDER	http://sideeffects.embl.de/drugs/5496/
Tobramycin biosynthetic gene cluster	Streptoalloteichus hindustanus	tobramycin	Vomiting	1	SIDER	http://sideeffects.embl.de/drugs/5496/
Tobramycin biosynthetic gene cluster	Streptoalloteichus hindustanus	tobramycin	Endophthalmitis	1	SIDER	http://sideeffects.embl.de/drugs/5496/
Tobramycin biosynthetic gene cluster	Streptoalloteichus hindustanus	tobramycin	Chest pain	1	SIDER	http://sideeffects.embl.de/drugs/5496/
Tobramycin biosynthetic gene cluster	Streptoalloteichus hindustanus	tobramycin	Chest discomfort	1	SIDER	http://sideeffects.embl.de/drugs/5496/
Tobramycin biosynthetic gene cluster	Streptoalloteichus hindustanus	tobramycin	Cough	1	SIDER	http://sideeffects.embl.de/drugs/5496/
Tobramycin biosynthetic gene cluster	Streptoalloteichus hindustanus	tobramycin	Haemoptysis	1	SIDER	http://sideeffects.embl.de/drugs/5496/
Tobramycin biosynthetic gene cluster	Streptoalloteichus hindustanus	tobramycin	Nausea	1	SIDER	http://sideeffects.embl.de/drugs/5496/
Tobramycin biosynthetic gene cluster	Streptoalloteichus hindustanus	tobramycin	Dysphonia	1	SIDER	http://sideeffects.embl.de/drugs/5496/
Tobramycin biosynthetic gene cluster	Streptoalloteichus hindustanus	tobramycin	Ocular hyperaemia	1	SIDER	http://sideeffects.embl.de/drugs/5496/
Tobramycin biosynthetic gene cluster	Streptoalloteichus hindustanus	tobramycin	Dysgeusia	1	SIDER	http://sideeffects.embl.de/drugs/5496/
Tobramycin biosynthetic gene cluster	Streptoalloteichus hindustanus	tobramycin	Nasal congestion	1	SIDER	http://sideeffects.embl.de/drugs/5496/
Tobramycin biosynthetic gene cluster	Streptoalloteichus hindustanus	tobramycin	Diarrhoea	1	SIDER	http://sideeffects.embl.de/drugs/5496/
Tobramycin biosynthetic gene cluster	Streptoalloteichus hindustanus	tobramycin	Deafness	1	SIDER	http://sideeffects.embl.de/drugs/5496/
Tobramycin biosynthetic gene cluster	Streptoalloteichus hindustanus	tobramycin	Productive cough	1	SIDER	http://sideeffects.embl.de/drugs/5496/
Tobramycin biosynthetic gene cluster	Streptoalloteichus hindustanus	tobramycin	Bronchospasm	1	SIDER	http://sideeffects.embl.de/drugs/5496/
Tobramycin biosynthetic gene cluster	Streptoalloteichus hindustanus	tobramycin	Aphonia	1	SIDER	http://sideeffects.embl.de/drugs/5496/
Tobramycin biosynthetic gene cluster	Streptoalloteichus hindustanus	tobramycin	Function kidney decreased	1	SIDER	http://sideeffects.embl.de/drugs/5496/
Lividomycin biosynthetic gene cluster	Streptomyces lividus	lividomycin	Musculoskeletal chest pain	0.958333
Lividomycin biosynthetic gene cluster	Streptomyces lividus	lividomycin	Dyspnoea	0.958333
Lividomycin biosynthetic gene cluster	Streptomyces lividus	lividomycin	Renal impairment	0.958333
Lividomycin biosynthetic gene cluster	Streptomyces lividus	lividomycin	Hearing impaired	0.958333	The Experimental Study of the Side Effect of Lividomycin on the Inner Ear	https://www.jstage.jst.go.jp/article/audiology1968/15/3/15_3_212/_article
Lividomycin biosynthetic gene cluster	Streptomyces lividus	lividomycin	Epistaxis	0.958333
Lividomycin biosynthetic gene cluster	Streptomyces lividus	lividomycin	High frequency deafness	0.958333	The Experimental Study of the Side Effect of Lividomycin on the Inner Ear	https://www.jstage.jst.go.jp/article/audiology1968/15/3/15_3_212/_article
Lividomycin biosynthetic gene cluster	Streptomyces lividus	lividomycin	Rash	0.958333
Lividomycin biosynthetic gene cluster	Streptomyces lividus	lividomycin	Dermatitis	0.958333
Lividomycin biosynthetic gene cluster	Streptomyces lividus	lividomycin	Vertigo	0.958333
Lividomycin biosynthetic gene cluster	Streptomyces lividus	lividomycin	Body temperature increased	0.958333
Lividomycin biosynthetic gene cluster	Streptomyces lividus	lividomycin	Wheezing	0.958333
Lividomycin biosynthetic gene cluster	Streptomyces lividus	lividomycin	Dizziness	0.958333
Lividomycin biosynthetic gene cluster	Streptomyces lividus	lividomycin	Throat irritation	0.958333
Lividomycin biosynthetic gene cluster	Streptomyces lividus	lividomycin	Pain	0.958333
Lividomycin biosynthetic gene cluster	Streptomyces lividus	lividomycin	Ocular discomfort	0.958333
Lividomycin biosynthetic gene cluster	Streptomyces lividus	lividomycin	Tinnitus	0.958333	The Experimental Study of the Side Effect of Lividomycin on the Inner Ear	https://www.jstage.jst.go.jp/article/audiology1968/15/3/15_3_212/_article
Lividomycin biosynthetic gene cluster	Streptomyces lividus	lividomycin	Rales	0.958333	The Experimental Study of the Side Effect of Lividomycin on the Inner Ear	https://www.jstage.jst.go.jp/article/audiology1968/15/3/15_3_212/_article
Lividomycin biosynthetic gene cluster	Streptomyces lividus	lividomycin	Vomiting	0.958333
Lividomycin biosynthetic gene cluster	Streptomyces lividus	lividomycin	Endophthalmitis	0.958333
Lividomycin biosynthetic gene cluster	Streptomyces lividus	lividomycin	Chest pain	0.958333
Lividomycin biosynthetic gene cluster	Streptomyces lividus	lividomycin	Chest discomfort	0.958333
Lividomycin biosynthetic gene cluster	Streptomyces lividus	lividomycin	Cough	0.958333
Lividomycin biosynthetic gene cluster	Streptomyces lividus	lividomycin	Haemoptysis	0.958333
Lividomycin biosynthetic gene cluster	Streptomyces lividus	lividomycin	Nausea	0.958333
Lividomycin biosynthetic gene cluster	Streptomyces lividus	lividomycin	Dysphonia	0.958333
Lividomycin biosynthetic gene cluster	Streptomyces lividus	lividomycin	Ocular hyperaemia	0.958333
Lividomycin biosynthetic gene cluster	Streptomyces lividus	lividomycin	Dysgeusia	0.958333
Lividomycin biosynthetic gene cluster	Streptomyces lividus	lividomycin	Nasal congestion	0.958333
Lividomycin biosynthetic gene cluster	Streptomyces lividus	lividomycin	Diarrhoea	0.958333
Lividomycin biosynthetic gene cluster	Streptomyces lividus	lividomycin	Deafness	0.958333	The Experimental Study of the Side Effect of Lividomycin on the Inner Ear	https://www.jstage.jst.go.jp/article/audiology1968/15/3/15_3_212/_article
Lividomycin biosynthetic gene cluster	Streptomyces lividus	lividomycin	Productive cough	0.958333
Lividomycin biosynthetic gene cluster	Streptomyces lividus	lividomycin	Bronchospasm	0.958333
Lividomycin biosynthetic gene cluster	Streptomyces lividus	lividomycin	Aphonia	0.958333
Lividomycin biosynthetic gene cluster	Streptomyces lividus	lividomycin	Function kidney decreased	0.958333
Ribostamycin biosynthetic gene cluster	Streptomyces ribosidificus	ribostamycin	Musculoskeletal chest pain	0.9375
Ribostamycin biosynthetic gene cluster	Streptomyces ribosidificus	ribostamycin	Dyspnoea	0.9375
Ribostamycin biosynthetic gene cluster	Streptomyces ribosidificus	ribostamycin	Renal impairment	0.9375
Ribostamycin biosynthetic gene cluster	Streptomyces ribosidificus	ribostamycin	Hearing impaired	0.9375
Ribostamycin biosynthetic gene cluster	Streptomyces ribosidificus	ribostamycin	Epistaxis	0.9375
Ribostamycin biosynthetic gene cluster	Streptomyces ribosidificus	ribostamycin	High frequency deafness	0.9375
Ribostamycin biosynthetic gene cluster	Streptomyces ribosidificus	ribostamycin	Rash	0.9375
Ribostamycin biosynthetic gene cluster	Streptomyces ribosidificus	ribostamycin	Dermatitis	0.9375
Ribostamycin biosynthetic gene cluster	Streptomyces ribosidificus	ribostamycin	Vertigo	0.9375
Ribostamycin biosynthetic gene cluster	Streptomyces ribosidificus	ribostamycin	Body temperature increased	0.9375
Ribostamycin biosynthetic gene cluster	Streptomyces ribosidificus	ribostamycin	Wheezing	0.9375
Ribostamycin biosynthetic gene cluster	Streptomyces ribosidificus	ribostamycin	Dizziness	0.9375
Ribostamycin biosynthetic gene cluster	Streptomyces ribosidificus	ribostamycin	Throat irritation	0.9375
Ribostamycin biosynthetic gene cluster	Streptomyces ribosidificus	ribostamycin	Pain	0.9375
Ribostamycin biosynthetic gene cluster	Streptomyces ribosidificus	ribostamycin	Ocular discomfort	0.9375
Ribostamycin biosynthetic gene cluster	Streptomyces ribosidificus	ribostamycin	Tinnitus	0.9375
Ribostamycin biosynthetic gene cluster	Streptomyces ribosidificus	ribostamycin	Rales	0.9375
Ribostamycin biosynthetic gene cluster	Streptomyces ribosidificus	ribostamycin	Vomiting	0.9375
Ribostamycin biosynthetic gene cluster	Streptomyces ribosidificus	ribostamycin	Endophthalmitis	0.9375
Ribostamycin biosynthetic gene cluster	Streptomyces ribosidificus	ribostamycin	Chest pain	0.9375
Ribostamycin biosynthetic gene cluster	Streptomyces ribosidificus	ribostamycin	Chest discomfort	0.9375
Ribostamycin biosynthetic gene cluster	Streptomyces ribosidificus	ribostamycin	Cough	0.9375
Ribostamycin biosynthetic gene cluster	Streptomyces ribosidificus	ribostamycin	Haemoptysis	0.9375
Ribostamycin biosynthetic gene cluster	Streptomyces ribosidificus	ribostamycin	Nausea	0.9375
Ribostamycin biosynthetic gene cluster	Streptomyces ribosidificus	ribostamycin	Dysphonia	0.9375
Ribostamycin biosynthetic gene cluster	Streptomyces ribosidificus	ribostamycin	Ocular hyperaemia	0.9375
Ribostamycin biosynthetic gene cluster	Streptomyces ribosidificus	ribostamycin	Dysgeusia	0.9375
Ribostamycin biosynthetic gene cluster	Streptomyces ribosidificus	ribostamycin	Nasal congestion	0.9375
Ribostamycin biosynthetic gene cluster	Streptomyces ribosidificus	ribostamycin	Diarrhoea	0.9375
Ribostamycin biosynthetic gene cluster	Streptomyces ribosidificus	ribostamycin	Deafness	0.9375
Ribostamycin biosynthetic gene cluster	Streptomyces ribosidificus	ribostamycin	Productive cough	0.9375
Ribostamycin biosynthetic gene cluster	Streptomyces ribosidificus	ribostamycin	Bronchospasm	0.9375
Ribostamycin biosynthetic gene cluster	Streptomyces ribosidificus	ribostamycin	Aphonia	0.9375
Ribostamycin biosynthetic gene cluster	Streptomyces ribosidificus	ribostamycin	Function kidney decreased	0.9375
Erythromycin biosynthetic gene cluster	Saccharopolyspora erythraea NRRL 2338	erythromycin	Alanine aminotransferase increased	0.981132
Erythromycin biosynthetic gene cluster	Saccharopolyspora erythraea NRRL 2338	erythromycin	Dyspnoea	0.981132
Erythromycin biosynthetic gene cluster	Saccharopolyspora erythraea NRRL 2338	erythromycin	Asthma	0.981132
Erythromycin biosynthetic gene cluster	Saccharopolyspora erythraea NRRL 2338	erythromycin	Pruritus	0.981132	SIDER	http://sideeffects.embl.de/drugs/3255/
Erythromycin biosynthetic gene cluster	Saccharopolyspora erythraea NRRL 2338	erythromycin	Rash	0.981132
Erythromycin biosynthetic gene cluster	Saccharopolyspora erythraea NRRL 2338	erythromycin	Dermatitis	0.981132
Erythromycin biosynthetic gene cluster	Saccharopolyspora erythraea NRRL 2338	erythromycin	Conjunctivitis	0.981132
Erythromycin biosynthetic gene cluster	Saccharopolyspora erythraea NRRL 2338	erythromycin	Body temperature increased	0.981132
Erythromycin biosynthetic gene cluster	Saccharopolyspora erythraea NRRL 2338	erythromycin	Gastrointestinal pain	0.981132
Erythromycin biosynthetic gene cluster	Saccharopolyspora erythraea NRRL 2338	erythromycin	Headache	0.981132
Erythromycin biosynthetic gene cluster	Saccharopolyspora erythraea NRRL 2338	erythromycin	Pharyngitis	0.981132
Erythromycin biosynthetic gene cluster	Saccharopolyspora erythraea NRRL 2338	erythromycin	Infection	0.981132
Erythromycin biosynthetic gene cluster	Saccharopolyspora erythraea NRRL 2338	erythromycin	Vomiting	0.981132	SIDER	http://sideeffects.embl.de/drugs/3255/
Erythromycin biosynthetic gene cluster	Saccharopolyspora erythraea NRRL 2338	erythromycin	Cough	0.981132
Erythromycin biosynthetic gene cluster	Saccharopolyspora erythraea NRRL 2338	erythromycin	Cough increased	0.981132
Erythromycin biosynthetic gene cluster	Saccharopolyspora erythraea NRRL 2338	erythromycin	Nausea	0.981132	SIDER	http://sideeffects.embl.de/drugs/3255/
Erythromycin biosynthetic gene cluster	Saccharopolyspora erythraea NRRL 2338	erythromycin	Dizziness	0.981132	SIDER	http://sideeffects.embl.de/drugs/3255/
Erythromycin biosynthetic gene cluster	Saccharopolyspora erythraea NRRL 2338	erythromycin	Diarrhoea	0.981132	SIDER	http://sideeffects.embl.de/drugs/3255/
Erythromycin biosynthetic gene cluster	Saccharopolyspora erythraea NRRL 2338	erythromycin	Asthenia	0.981132
Erythromycin biosynthetic gene cluster	Saccharopolyspora erythraea NRRL 2338	erythromycin	Constipation	0.981132
Erythromycin biosynthetic gene cluster	Saccharopolyspora erythraea NRRL 2338	erythromycin	Abdominal pain	0.981132	SIDER	http://sideeffects.embl.de/drugs/3255/
Erythromycin biosynthetic gene cluster	Saccharopolyspora erythraea NRRL 2338	erythromycin	Rhinitis	0.981132
Kanamycin biosynthetic gene cluster	Streptomyces kanamyceticus	kanamycin	Musculoskeletal chest pain	0.978261
Kanamycin biosynthetic gene cluster	Streptomyces kanamyceticus	kanamycin	Dyspnoea	0.978261
Kanamycin biosynthetic gene cluster	Streptomyces kanamyceticus	kanamycin	Renal impairment	0.978261
Kanamycin biosynthetic gene cluster	Streptomyces kanamyceticus	kanamycin	Hearing impaired	0.978261	SIDER	http://sideeffects.embl.de/drugs/815/
Kanamycin biosynthetic gene cluster	Streptomyces kanamyceticus	kanamycin	Epistaxis	0.978261
Kanamycin biosynthetic gene cluster	Streptomyces kanamyceticus	kanamycin	High frequency deafness	0.978261
Kanamycin biosynthetic gene cluster	Streptomyces kanamyceticus	kanamycin	Rash	0.978261	SIDER	http://sideeffects.embl.de/drugs/815/
Kanamycin biosynthetic gene cluster	Streptomyces kanamyceticus	kanamycin	Dermatitis	0.978261
Kanamycin biosynthetic gene cluster	Streptomyces kanamyceticus	kanamycin	Vertigo	0.978261	SIDER	http://sideeffects.embl.de/drugs/815/
Kanamycin biosynthetic gene cluster	Streptomyces kanamyceticus	kanamycin	Body temperature increased	0.978261
Kanamycin biosynthetic gene cluster	Streptomyces kanamyceticus	kanamycin	Wheezing	0.978261
Kanamycin biosynthetic gene cluster	Streptomyces kanamyceticus	kanamycin	Dizziness	0.978261	SIDER	http://sideeffects.embl.de/drugs/815/
Kanamycin biosynthetic gene cluster	Streptomyces kanamyceticus	kanamycin	Throat irritation	0.978261
Kanamycin biosynthetic gene cluster	Streptomyces kanamyceticus	kanamycin	Pain	0.978261	SIDER	http://sideeffects.embl.de/drugs/815/
Kanamycin biosynthetic gene cluster	Streptomyces kanamyceticus	kanamycin	Ocular discomfort	0.978261
Kanamycin biosynthetic gene cluster	Streptomyces kanamyceticus	kanamycin	Tinnitus	0.978261	SIDER	http://sideeffects.embl.de/drugs/815/
Kanamycin biosynthetic gene cluster	Streptomyces kanamyceticus	kanamycin	Rales	0.978261
Kanamycin biosynthetic gene cluster	Streptomyces kanamyceticus	kanamycin	Vomiting	0.978261	SIDER	http://sideeffects.embl.de/drugs/815/
Kanamycin biosynthetic gene cluster	Streptomyces kanamyceticus	kanamycin	Endophthalmitis	0.978261
Kanamycin biosynthetic gene cluster	Streptomyces kanamyceticus	kanamycin	Chest pain	0.978261	SIDER	http://sideeffects.embl.de/drugs/815/
Kanamycin biosynthetic gene cluster	Streptomyces kanamyceticus	kanamycin	Chest discomfort	0.978261
Kanamycin biosynthetic gene cluster	Streptomyces kanamyceticus	kanamycin	Cough	0.978261
Kanamycin biosynthetic gene cluster	Streptomyces kanamyceticus	kanamycin	Haemoptysis	0.978261
Kanamycin biosynthetic gene cluster	Streptomyces kanamyceticus	kanamycin	Nausea	0.978261	SIDER	http://sideeffects.embl.de/drugs/815/
Kanamycin biosynthetic gene cluster	Streptomyces kanamyceticus	kanamycin	Dysphonia	0.978261
Kanamycin biosynthetic gene cluster	Streptomyces kanamyceticus	kanamycin	Ocular hyperaemia	0.978261
Kanamycin biosynthetic gene cluster	Streptomyces kanamyceticus	kanamycin	Dysgeusia	0.978261
Kanamycin biosynthetic gene cluster	Streptomyces kanamyceticus	kanamycin	Nasal congestion	0.978261
Kanamycin biosynthetic gene cluster	Streptomyces kanamyceticus	kanamycin	Diarrhoea	0.978261	SIDER	http://sideeffects.embl.de/drugs/815/
Kanamycin biosynthetic gene cluster	Streptomyces kanamyceticus	kanamycin	Deafness	0.978261
Kanamycin biosynthetic gene cluster	Streptomyces kanamyceticus	kanamycin	Productive cough	0.978261
Kanamycin biosynthetic gene cluster	Streptomyces kanamyceticus	kanamycin	Bronchospasm	0.978261
Kanamycin biosynthetic gene cluster	Streptomyces kanamyceticus	kanamycin	Aphonia	0.978261
Kanamycin biosynthetic gene cluster	Streptomyces kanamyceticus	kanamycin	Function kidney decreased	0.978261
Lariatin biosynthetic gene cluster	Rhodococcus jostii	lariatin	Abdominal pain	0.959459
Lariatin biosynthetic gene cluster	Rhodococcus jostii	lariatin	Pelvic pain	0.959459
Lariatin biosynthetic gene cluster	Rhodococcus jostii	lariatin	Ovarian hyperstimulation syndrome	0.959459
Lariatin biosynthetic gene cluster	Rhodococcus jostii	lariatin	Breast pain	0.959459
Lariatin biosynthetic gene cluster	Rhodococcus jostii	lariatin	Vomiting	0.959459
Lariatin biosynthetic gene cluster	Rhodococcus jostii	lariatin	Abdominal discomfort	0.959459
Lariatin biosynthetic gene cluster	Rhodococcus jostii	lariatin	Injection site reaction	0.959459
Lariatin biosynthetic gene cluster	Rhodococcus jostii	lariatin	Ovarian cyst	0.959459
Lariatin biosynthetic gene cluster	Rhodococcus jostii	lariatin	Gastrointestinal pain	0.959459
Lariatin biosynthetic gene cluster	Rhodococcus jostii	lariatin	Headache	0.959459
Lariatin biosynthetic gene cluster	Rhodococcus jostii	lariatin	Diarrhoea	0.959459
Lariatin biosynthetic gene cluster	Rhodococcus jostii	lariatin	Nausea	0.959459
Megalomicin biosynthetic gene cluster	Micromonospora megalomicea subsp. nigra	megalomicin	Alanine aminotransferase increased	0.945455
Megalomicin biosynthetic gene cluster	Micromonospora megalomicea subsp. nigra	megalomicin	Dyspnoea	0.945455
Megalomicin biosynthetic gene cluster	Micromonospora megalomicea subsp. nigra	megalomicin	Asthma	0.945455
Megalomicin biosynthetic gene cluster	Micromonospora megalomicea subsp. nigra	megalomicin	Pruritus	0.945455
Megalomicin biosynthetic gene cluster	Micromonospora megalomicea subsp. nigra	megalomicin	Rash	0.945455
Megalomicin biosynthetic gene cluster	Micromonospora megalomicea subsp. nigra	megalomicin	Dermatitis	0.945455
Megalomicin biosynthetic gene cluster	Micromonospora megalomicea subsp. nigra	megalomicin	Conjunctivitis	0.945455
Megalomicin biosynthetic gene cluster	Micromonospora megalomicea subsp. nigra	megalomicin	Body temperature increased	0.945455
Megalomicin biosynthetic gene cluster	Micromonospora megalomicea subsp. nigra	megalomicin	Gastrointestinal pain	0.945455
Megalomicin biosynthetic gene cluster	Micromonospora megalomicea subsp. nigra	megalomicin	Headache	0.945455
Megalomicin biosynthetic gene cluster	Micromonospora megalomicea subsp. nigra	megalomicin	Pharyngitis	0.945455
Megalomicin biosynthetic gene cluster	Micromonospora megalomicea subsp. nigra	megalomicin	Infection	0.945455
Megalomicin biosynthetic gene cluster	Micromonospora megalomicea subsp. nigra	megalomicin	Vomiting	0.945455
Megalomicin biosynthetic gene cluster	Micromonospora megalomicea subsp. nigra	megalomicin	Cough	0.945455
Megalomicin biosynthetic gene cluster	Micromonospora megalomicea subsp. nigra	megalomicin	Cough increased	0.945455
Megalomicin biosynthetic gene cluster	Micromonospora megalomicea subsp. nigra	megalomicin	Nausea	0.945455
Megalomicin biosynthetic gene cluster	Micromonospora megalomicea subsp. nigra	megalomicin	Dizziness	0.945455
Megalomicin biosynthetic gene cluster	Micromonospora megalomicea subsp. nigra	megalomicin	Diarrhoea	0.945455
Megalomicin biosynthetic gene cluster	Micromonospora megalomicea subsp. nigra	megalomicin	Asthenia	0.945455
Megalomicin biosynthetic gene cluster	Micromonospora megalomicea subsp. nigra	megalomicin	Constipation	0.945455
Megalomicin biosynthetic gene cluster	Micromonospora megalomicea subsp. nigra	megalomicin	Abdominal pain	0.945455
Megalomicin biosynthetic gene cluster	Micromonospora megalomicea subsp. nigra	megalomicin	Rhinitis	0.945455
Ergotamine biosynthetic gene cluster	Claviceps fusiformis	ergotamine	Somnolence	0.911392
Ergotamine biosynthetic gene cluster	Claviceps fusiformis	ergotamine	Constipation	0.911392
Ergotamine biosynthetic gene cluster	Claviceps fusiformis	ergotamine	Vomiting	0.911392	SIDER	http://sideeffects.embl.de/drugs/3251/
Ergotamine biosynthetic gene cluster	Claviceps fusiformis	ergotamine	Nasal congestion	0.911392
Ergotamine biosynthetic gene cluster	Claviceps fusiformis	ergotamine	Headache	0.911392
Ergotamine biosynthetic gene cluster	Claviceps fusiformis	ergotamine	Dizziness	0.911392
Ergotamine biosynthetic gene cluster	Claviceps fusiformis	ergotamine	Nausea	0.911392	SIDER	http://sideeffects.embl.de/drugs/3251/
Streptomycin biosynthetic gene cluster	Streptomyces griseus subsp. griseus	streptomycin	Deafness	1	SIDER	http://sideeffects.embl.de/drugs/5297/
Streptomycin biosynthetic gene cluster	Streptomyces griseus subsp. griseus	streptomycin	Vertigo	1	SIDER	http://sideeffects.embl.de/drugs/5297/
Streptomycin biosynthetic gene cluster	Streptomyces griseus subsp. griseus	streptomycin	Ototoxicity	1	SIDER	http://sideeffects.embl.de/drugs/5297/
Streptomycin biosynthetic gene cluster	Streptomyces griseus subsp. griseus	streptomycin	Vomiting	1	SIDER	http://sideeffects.embl.de/drugs/5297/
Streptomycin biosynthetic gene cluster	Streptomyces griseus subsp. griseus	streptomycin	Nausea	1	SIDER	http://sideeffects.embl.de/drugs/5297/
Neomycin biosynthetic gene cluster	Streptomyces fradiae	neomycin	Musculoskeletal chest pain	0.9375
Neomycin biosynthetic gene cluster	Streptomyces fradiae	neomycin	Dyspnoea	0.9375
Neomycin biosynthetic gene cluster	Streptomyces fradiae	neomycin	Renal impairment	0.9375
Neomycin biosynthetic gene cluster	Streptomyces fradiae	neomycin	Hearing impaired	0.9375
Neomycin biosynthetic gene cluster	Streptomyces fradiae	neomycin	Epistaxis	0.9375
Neomycin biosynthetic gene cluster	Streptomyces fradiae	neomycin	High frequency deafness	0.9375
Neomycin biosynthetic gene cluster	Streptomyces fradiae	neomycin	Rash	0.9375
Neomycin biosynthetic gene cluster	Streptomyces fradiae	neomycin	Dermatitis	0.9375
Neomycin biosynthetic gene cluster	Streptomyces fradiae	neomycin	Vertigo	0.9375
Neomycin biosynthetic gene cluster	Streptomyces fradiae	neomycin	Body temperature increased	0.9375
Neomycin biosynthetic gene cluster	Streptomyces fradiae	neomycin	Wheezing	0.9375
Neomycin biosynthetic gene cluster	Streptomyces fradiae	neomycin	Dizziness	0.9375
Neomycin biosynthetic gene cluster	Streptomyces fradiae	neomycin	Throat irritation	0.9375
Neomycin biosynthetic gene cluster	Streptomyces fradiae	neomycin	Pain	0.9375
Neomycin biosynthetic gene cluster	Streptomyces fradiae	neomycin	Ocular discomfort	0.9375
Neomycin biosynthetic gene cluster	Streptomyces fradiae	neomycin	Tinnitus	0.9375
Neomycin biosynthetic gene cluster	Streptomyces fradiae	neomycin	Rales	0.9375
Neomycin biosynthetic gene cluster	Streptomyces fradiae	neomycin	Vomiting	0.9375	SIDER	http://sideeffects.embl.de/drugs/4454/
Neomycin biosynthetic gene cluster	Streptomyces fradiae	neomycin	Endophthalmitis	0.9375
Neomycin biosynthetic gene cluster	Streptomyces fradiae	neomycin	Chest pain	0.9375
Neomycin biosynthetic gene cluster	Streptomyces fradiae	neomycin	Chest discomfort	0.9375
Neomycin biosynthetic gene cluster	Streptomyces fradiae	neomycin	Cough	0.9375
Neomycin biosynthetic gene cluster	Streptomyces fradiae	neomycin	Haemoptysis	0.9375
Neomycin biosynthetic gene cluster	Streptomyces fradiae	neomycin	Nausea	0.9375	SIDER	http://sideeffects.embl.de/drugs/4454/
Neomycin biosynthetic gene cluster	Streptomyces fradiae	neomycin	Dysphonia	0.9375
Neomycin biosynthetic gene cluster	Streptomyces fradiae	neomycin	Ocular hyperaemia	0.9375
Neomycin biosynthetic gene cluster	Streptomyces fradiae	neomycin	Dysgeusia	0.9375
Neomycin biosynthetic gene cluster	Streptomyces fradiae	neomycin	Nasal congestion	0.9375
Neomycin biosynthetic gene cluster	Streptomyces fradiae	neomycin	Diarrhoea	0.9375	SIDER	http://sideeffects.embl.de/drugs/4454/
Neomycin biosynthetic gene cluster	Streptomyces fradiae	neomycin	Deafness	0.9375
Neomycin biosynthetic gene cluster	Streptomyces fradiae	neomycin	Productive cough	0.9375
Neomycin biosynthetic gene cluster	Streptomyces fradiae	neomycin	Bronchospasm	0.9375
Neomycin biosynthetic gene cluster	Streptomyces fradiae	neomycin	Aphonia	0.9375
Neomycin biosynthetic gene cluster	Streptomyces fradiae	neomycin	Function kidney decreased	0.9375
Doxorubicin biosynthetic gene cluster	Streptomyces peucetius	doxorubicin	Alanine aminotransferase increased	1	SIDER	http://sideeffects.embl.de/drugs/1690/
Doxorubicin biosynthetic gene cluster	Streptomyces peucetius	doxorubicin	Conjunctivitis	1	SIDER	http://sideeffects.embl.de/drugs/1690/
Doxorubicin biosynthetic gene cluster	Streptomyces peucetius	doxorubicin	Thrombocytopenia	1	SIDER	http://sideeffects.embl.de/drugs/1690/
Doxorubicin biosynthetic gene cluster	Streptomyces peucetius	doxorubicin	Gastrointestinal pain	1	SIDER	http://sideeffects.embl.de/drugs/1690/
Doxorubicin biosynthetic gene cluster	Streptomyces peucetius	doxorubicin	Hyperbilirubinaemia	1	SIDER	http://sideeffects.embl.de/drugs/1690/
Doxorubicin biosynthetic gene cluster	Streptomyces peucetius	doxorubicin	Pharyngitis	1	SIDER	http://sideeffects.embl.de/drugs/1690/
Doxorubicin biosynthetic gene cluster	Streptomyces peucetius	doxorubicin	Skin disorder	1	SIDER	http://sideeffects.embl.de/drugs/1690/
Doxorubicin biosynthetic gene cluster	Streptomyces peucetius	doxorubicin	Asthenia	1	SIDER	http://sideeffects.embl.de/drugs/1690/
Doxorubicin biosynthetic gene cluster	Streptomyces peucetius	doxorubicin	Vomiting	1	SIDER	http://sideeffects.embl.de/drugs/1690/
Doxorubicin biosynthetic gene cluster	Streptomyces peucetius	doxorubicin	Decreased appetite	1	SIDER	http://sideeffects.embl.de/drugs/1690/
Doxorubicin biosynthetic gene cluster	Streptomyces peucetius	doxorubicin	Discomfort	1	SIDER	http://sideeffects.embl.de/drugs/1690/
Doxorubicin biosynthetic gene cluster	Streptomyces peucetius	doxorubicin	Chest pain	1	SIDER	http://sideeffects.embl.de/drugs/1690/
Doxorubicin biosynthetic gene cluster	Streptomyces peucetius	doxorubicin	Serum creatinine increased	1	SIDER	http://sideeffects.embl.de/drugs/1690/
Doxorubicin biosynthetic gene cluster	Streptomyces peucetius	doxorubicin	Cough increased	1	SIDER	http://sideeffects.embl.de/drugs/1690/
Doxorubicin biosynthetic gene cluster	Streptomyces peucetius	doxorubicin	Anxiety	1	SIDER	http://sideeffects.embl.de/drugs/1690/
Doxorubicin biosynthetic gene cluster	Streptomyces peucetius	doxorubicin	Dyspepsia	1	SIDER	http://sideeffects.embl.de/drugs/1690/
Doxorubicin biosynthetic gene cluster	Streptomyces peucetius	doxorubicin	Arthralgia	1	SIDER	http://sideeffects.embl.de/drugs/1690/
Doxorubicin biosynthetic gene cluster	Streptomyces peucetius	doxorubicin	Lacrimation increased	1	SIDER	http://sideeffects.embl.de/drugs/1690/
Doxorubicin biosynthetic gene cluster	Streptomyces peucetius	doxorubicin	Neuropathy peripheral	1	SIDER	http://sideeffects.embl.de/drugs/1690/
Doxorubicin biosynthetic gene cluster	Streptomyces peucetius	doxorubicin	Vesiculobullous rash	1	SIDER	http://sideeffects.embl.de/drugs/1690/
Doxorubicin biosynthetic gene cluster	Streptomyces peucetius	doxorubicin	Retinitis	1	SIDER	http://sideeffects.embl.de/drugs/1690/
Doxorubicin biosynthetic gene cluster	Streptomyces peucetius	doxorubicin	Dysgeusia	1	SIDER	http://sideeffects.embl.de/drugs/1690/
Doxorubicin biosynthetic gene cluster	Streptomyces peucetius	doxorubicin	Herpes zoster	1	SIDER	http://sideeffects.embl.de/drugs/1690/
Doxorubicin biosynthetic gene cluster	Streptomyces peucetius	doxorubicin	Chills	1	SIDER	http://sideeffects.embl.de/drugs/1690/
Doxorubicin biosynthetic gene cluster	Streptomyces peucetius	doxorubicin	Diarrhoea	1	SIDER	http://sideeffects.embl.de/drugs/1690/
Doxorubicin biosynthetic gene cluster	Streptomyces peucetius	doxorubicin	Ill-defined disorder	1	SIDER	http://sideeffects.embl.de/drugs/1690/
Doxorubicin biosynthetic gene cluster	Streptomyces peucetius	doxorubicin	Ejection fraction decreased	1	SIDER	http://sideeffects.embl.de/drugs/1690/
Doxorubicin biosynthetic gene cluster	Streptomyces peucetius	doxorubicin	Dermatitis exfoliative	1	SIDER	http://sideeffects.embl.de/drugs/1690/
Doxorubicin biosynthetic gene cluster	Streptomyces peucetius	doxorubicin	Vaginal inflammation	1	SIDER	http://sideeffects.embl.de/drugs/1690/
Doxorubicin biosynthetic gene cluster	Streptomyces peucetius	doxorubicin	Mucous membrane disorder	1	SIDER	http://sideeffects.embl.de/drugs/1690/
Doxorubicin biosynthetic gene cluster	Streptomyces peucetius	doxorubicin	Candida infection	1	SIDER	http://sideeffects.embl.de/drugs/1690/
Doxorubicin biosynthetic gene cluster	Streptomyces peucetius	doxorubicin	Somnolence	1	SIDER	http://sideeffects.embl.de/drugs/1690/
Doxorubicin biosynthetic gene cluster	Streptomyces peucetius	doxorubicin	Dry mouth	1	SIDER	http://sideeffects.embl.de/drugs/1690/
Doxorubicin biosynthetic gene cluster	Streptomyces peucetius	doxorubicin	Epistaxis	1	SIDER	http://sideeffects.embl.de/drugs/1690/
Doxorubicin biosynthetic gene cluster	Streptomyces peucetius	doxorubicin	Rash	1	SIDER	http://sideeffects.embl.de/drugs/1690/
Doxorubicin biosynthetic gene cluster	Streptomyces peucetius	doxorubicin	Lacrimation	1	SIDER	http://sideeffects.embl.de/drugs/1690/
Doxorubicin biosynthetic gene cluster	Streptomyces peucetius	doxorubicin	Neutropenia	1	SIDER	http://sideeffects.embl.de/drugs/1690/
Doxorubicin biosynthetic gene cluster	Streptomyces peucetius	doxorubicin	Opportunistic infection	1	SIDER	http://sideeffects.embl.de/drugs/1690/
Doxorubicin biosynthetic gene cluster	Streptomyces peucetius	doxorubicin	Headache	1	SIDER	http://sideeffects.embl.de/drugs/1690/
Doxorubicin biosynthetic gene cluster	Streptomyces peucetius	doxorubicin	Stomatitis	1	SIDER	http://sideeffects.embl.de/drugs/1690/
Doxorubicin biosynthetic gene cluster	Streptomyces peucetius	doxorubicin	Aspartate aminotransferase increased	1	SIDER	http://sideeffects.embl.de/drugs/1690/
Doxorubicin biosynthetic gene cluster	Streptomyces peucetius	doxorubicin	Musculoskeletal pain	1	SIDER	http://sideeffects.embl.de/drugs/1690/
Doxorubicin biosynthetic gene cluster	Streptomyces peucetius	doxorubicin	Back pain	1	SIDER	http://sideeffects.embl.de/drugs/1690/
Doxorubicin biosynthetic gene cluster	Streptomyces peucetius	doxorubicin	Insomnia	1	SIDER	http://sideeffects.embl.de/drugs/1690/
Doxorubicin biosynthetic gene cluster	Streptomyces peucetius	doxorubicin	Muscle spasms	1	SIDER	http://sideeffects.embl.de/drugs/1690/
Doxorubicin biosynthetic gene cluster	Streptomyces peucetius	doxorubicin	Skin discolouration	1	SIDER	http://sideeffects.embl.de/drugs/1690/
Doxorubicin biosynthetic gene cluster	Streptomyces peucetius	doxorubicin	Cough	1	SIDER	http://sideeffects.embl.de/drugs/1690/
Doxorubicin biosynthetic gene cluster	Streptomyces peucetius	doxorubicin	Leukopenia	1	SIDER	http://sideeffects.embl.de/drugs/1690/
Doxorubicin biosynthetic gene cluster	Streptomyces peucetius	doxorubicin	Paraesthesia	1	SIDER	http://sideeffects.embl.de/drugs/1690/
Doxorubicin biosynthetic gene cluster	Streptomyces peucetius	doxorubicin	Skin ulcer	1	SIDER	http://sideeffects.embl.de/drugs/1690/
Doxorubicin biosynthetic gene cluster	Streptomyces peucetius	doxorubicin	Nasopharyngitis	1	SIDER	http://sideeffects.embl.de/drugs/1690/
Doxorubicin biosynthetic gene cluster	Streptomyces peucetius	doxorubicin	Hypertonia	1	SIDER	http://sideeffects.embl.de/drugs/1690/
Doxorubicin biosynthetic gene cluster	Streptomyces peucetius	doxorubicin	Gastritis	1	SIDER	http://sideeffects.embl.de/drugs/1690/
Doxorubicin biosynthetic gene cluster	Streptomyces peucetius	doxorubicin	Dehydration	1	SIDER	http://sideeffects.embl.de/drugs/1690/
Doxorubicin biosynthetic gene cluster	Streptomyces peucetius	doxorubicin	Cardiotoxicity	1	SIDER	http://sideeffects.embl.de/drugs/1690/
Doxorubicin biosynthetic gene cluster	Streptomyces peucetius	doxorubicin	Hypertension	1	SIDER	http://sideeffects.embl.de/drugs/1690/
Doxorubicin biosynthetic gene cluster	Streptomyces peucetius	doxorubicin	Dry skin	1	SIDER	http://sideeffects.embl.de/drugs/1690/
Doxorubicin biosynthetic gene cluster	Streptomyces peucetius	doxorubicin	Upper respiratory tract infection	1	SIDER	http://sideeffects.embl.de/drugs/1690/
Doxorubicin biosynthetic gene cluster	Streptomyces peucetius	doxorubicin	Hypochromic anaemia	1	SIDER	http://sideeffects.embl.de/drugs/1690/
Doxorubicin biosynthetic gene cluster	Streptomyces peucetius	doxorubicin	Oedema	1	SIDER	http://sideeffects.embl.de/drugs/1690/
Doxorubicin biosynthetic gene cluster	Streptomyces peucetius	doxorubicin	Musculoskeletal chest pain	1	SIDER	http://sideeffects.embl.de/drugs/1690/
Doxorubicin biosynthetic gene cluster	Streptomyces peucetius	doxorubicin	Dyspnoea	1	SIDER	http://sideeffects.embl.de/drugs/1690/
Doxorubicin biosynthetic gene cluster	Streptomyces peucetius	doxorubicin	Phlebitis	1	SIDER	http://sideeffects.embl.de/drugs/1690/
Doxorubicin biosynthetic gene cluster	Streptomyces peucetius	doxorubicin	Hypersensitivity	1	SIDER	http://sideeffects.embl.de/drugs/1690/
Doxorubicin biosynthetic gene cluster	Streptomyces peucetius	doxorubicin	Anaemia	1	SIDER	http://sideeffects.embl.de/drugs/1690/
Doxorubicin biosynthetic gene cluster	Streptomyces peucetius	doxorubicin	Flushing	1	SIDER	http://sideeffects.embl.de/drugs/1690/
Doxorubicin biosynthetic gene cluster	Streptomyces peucetius	doxorubicin	Mouth ulceration	1	SIDER	http://sideeffects.embl.de/drugs/1690/
Doxorubicin biosynthetic gene cluster	Streptomyces peucetius	doxorubicin	Hyperhidrosis	1	SIDER	http://sideeffects.embl.de/drugs/1690/
Doxorubicin biosynthetic gene cluster	Streptomyces peucetius	doxorubicin	Pain	1	SIDER	http://sideeffects.embl.de/drugs/1690/
Doxorubicin biosynthetic gene cluster	Streptomyces peucetius	doxorubicin	Musculoskeletal discomfort	1	SIDER	http://sideeffects.embl.de/drugs/1690/
Doxorubicin biosynthetic gene cluster	Streptomyces peucetius	doxorubicin	Infection	1	SIDER	http://sideeffects.embl.de/drugs/1690/
Doxorubicin biosynthetic gene cluster	Streptomyces peucetius	doxorubicin	Pruritus	1	SIDER	http://sideeffects.embl.de/drugs/1690/
Doxorubicin biosynthetic gene cluster	Streptomyces peucetius	doxorubicin	Malaise	1	SIDER	http://sideeffects.embl.de/drugs/1690/
Doxorubicin biosynthetic gene cluster	Streptomyces peucetius	doxorubicin	Vision blurred	1	SIDER	http://sideeffects.embl.de/drugs/1690/
Doxorubicin biosynthetic gene cluster	Streptomyces peucetius	doxorubicin	Neuropathy	1	SIDER	http://sideeffects.embl.de/drugs/1690/
Doxorubicin biosynthetic gene cluster	Streptomyces peucetius	doxorubicin	Myalgia	1	SIDER	http://sideeffects.embl.de/drugs/1690/
Doxorubicin biosynthetic gene cluster	Streptomyces peucetius	doxorubicin	Pneumonia	1	SIDER	http://sideeffects.embl.de/drugs/1690/
Doxorubicin biosynthetic gene cluster	Streptomyces peucetius	doxorubicin	Immunodeficiency	1	SIDER	http://sideeffects.embl.de/drugs/1690/
Doxorubicin biosynthetic gene cluster	Streptomyces peucetius	doxorubicin	Dizziness	1	SIDER	http://sideeffects.embl.de/drugs/1690/
Doxorubicin biosynthetic gene cluster	Streptomyces peucetius	doxorubicin	Rash pustular	1	SIDER	http://sideeffects.embl.de/drugs/1690/
Doxorubicin biosynthetic gene cluster	Streptomyces peucetius	doxorubicin	Hepatic cancer metastatic	1	SIDER	http://sideeffects.embl.de/drugs/1690/
Doxorubicin biosynthetic gene cluster	Streptomyces peucetius	doxorubicin	Rash maculo-papular	1	SIDER	http://sideeffects.embl.de/drugs/1690/
Doxorubicin biosynthetic gene cluster	Streptomyces peucetius	doxorubicin	Bone pain	1	SIDER	http://sideeffects.embl.de/drugs/1690/
Doxorubicin biosynthetic gene cluster	Streptomyces peucetius	doxorubicin	Cramps of lower extremities	1	SIDER	http://sideeffects.embl.de/drugs/1690/
Doxorubicin biosynthetic gene cluster	Streptomyces peucetius	doxorubicin	Blood creatinine increased	1	SIDER	http://sideeffects.embl.de/drugs/1690/
Doxorubicin biosynthetic gene cluster	Streptomyces peucetius	doxorubicin	Metastases to liver	1	SIDER	http://sideeffects.embl.de/drugs/1690/
Doxorubicin biosynthetic gene cluster	Streptomyces peucetius	doxorubicin	Anorexia	1	SIDER	http://sideeffects.embl.de/drugs/1690/
Doxorubicin biosynthetic gene cluster	Streptomyces peucetius	doxorubicin	Sweating	1	SIDER	http://sideeffects.embl.de/drugs/1690/
Doxorubicin biosynthetic gene cluster	Streptomyces peucetius	doxorubicin	Cardiovascular disorder	1	SIDER	http://sideeffects.embl.de/drugs/1690/
Doxorubicin biosynthetic gene cluster	Streptomyces peucetius	doxorubicin	Dermatitis	1	SIDER	http://sideeffects.embl.de/drugs/1690/
Doxorubicin biosynthetic gene cluster	Streptomyces peucetius	doxorubicin	Hypotension	1	SIDER	http://sideeffects.embl.de/drugs/1690/
Doxorubicin biosynthetic gene cluster	Streptomyces peucetius	doxorubicin	Body temperature increased	1	SIDER	http://sideeffects.embl.de/drugs/1690/
Doxorubicin biosynthetic gene cluster	Streptomyces peucetius	doxorubicin	Weight decreased	1	SIDER	http://sideeffects.embl.de/drugs/1690/
Doxorubicin biosynthetic gene cluster	Streptomyces peucetius	doxorubicin	Alopecia	1	SIDER	http://sideeffects.embl.de/drugs/1690/
Doxorubicin biosynthetic gene cluster	Streptomyces peucetius	doxorubicin	Scrotal erythema	1	SIDER	http://sideeffects.embl.de/drugs/1690/
Doxorubicin biosynthetic gene cluster	Streptomyces peucetius	doxorubicin	Flatulence	1	SIDER	http://sideeffects.embl.de/drugs/1690/
Doxorubicin biosynthetic gene cluster	Streptomyces peucetius	doxorubicin	Oral candidiasis	1	SIDER	http://sideeffects.embl.de/drugs/1690/
Doxorubicin biosynthetic gene cluster	Streptomyces peucetius	doxorubicin	Orthostatic hypotension	1	SIDER	http://sideeffects.embl.de/drugs/1690/
Doxorubicin biosynthetic gene cluster	Streptomyces peucetius	doxorubicin	Pain in extremity	1	SIDER	http://sideeffects.embl.de/drugs/1690/
Doxorubicin biosynthetic gene cluster	Streptomyces peucetius	doxorubicin	Nausea	1	SIDER	http://sideeffects.embl.de/drugs/1690/
Doxorubicin biosynthetic gene cluster	Streptomyces peucetius	doxorubicin	Vaginal infection	1	SIDER	http://sideeffects.embl.de/drugs/1690/
Doxorubicin biosynthetic gene cluster	Streptomyces peucetius	doxorubicin	Feeling abnormal	1	SIDER	http://sideeffects.embl.de/drugs/1690/
Doxorubicin biosynthetic gene cluster	Streptomyces peucetius	doxorubicin	Breast pain	1	SIDER	http://sideeffects.embl.de/drugs/1690/
Doxorubicin biosynthetic gene cluster	Streptomyces peucetius	doxorubicin	Dysuria	1	SIDER	http://sideeffects.embl.de/drugs/1690/
Doxorubicin biosynthetic gene cluster	Streptomyces peucetius	doxorubicin	Urinary tract infection	1	SIDER	http://sideeffects.embl.de/drugs/1690/
Doxorubicin biosynthetic gene cluster	Streptomyces peucetius	doxorubicin	Herpes simplex	1	SIDER	http://sideeffects.embl.de/drugs/1690/
Doxorubicin biosynthetic gene cluster	Streptomyces peucetius	doxorubicin	Dysphagia	1	SIDER	http://sideeffects.embl.de/drugs/1690/
Doxorubicin biosynthetic gene cluster	Streptomyces peucetius	doxorubicin	Constipation	1	SIDER	http://sideeffects.embl.de/drugs/1690/
Doxorubicin biosynthetic gene cluster	Streptomyces peucetius	doxorubicin	Dermatitis bullous	1	SIDER	http://sideeffects.embl.de/drugs/1690/
Doxorubicin biosynthetic gene cluster	Streptomyces peucetius	doxorubicin	Abdominal pain	1	SIDER	http://sideeffects.embl.de/drugs/1690/
Doxorubicin biosynthetic gene cluster	Streptomyces peucetius	doxorubicin	Cachexia	1	SIDER	http://sideeffects.embl.de/drugs/1690/
Doxorubicin biosynthetic gene cluster	Streptomyces peucetius	doxorubicin	Gingivitis	1	SIDER	http://sideeffects.embl.de/drugs/1690/
Doxorubicin biosynthetic gene cluster	Streptomyces peucetius	doxorubicin	Ventricular arrhythmia	1	SIDER	http://sideeffects.embl.de/drugs/1690/
Doxorubicin biosynthetic gene cluster	Streptomyces peucetius	doxorubicin	Oedema peripheral	1	SIDER	http://sideeffects.embl.de/drugs/1690/
Doxorubicin biosynthetic gene cluster	Streptomyces peucetius	doxorubicin	Muscular weakness	1	SIDER	http://sideeffects.embl.de/drugs/1690/
Doxorubicin biosynthetic gene cluster	Streptomyces peucetius	doxorubicin	Oesophagitis	1	SIDER	http://sideeffects.embl.de/drugs/1690/
Mycophenolic acid biosynthetic gene cluster	Penicillium roqueforti FM164	mycophenolic acid	Hepatobiliary disease	1	SIDER	http://sideeffects.embl.de/drugs/4272/
