# Supplementary material for: MetaMed: Linking Microbiota Functions with Medicine Therapeutics
Source: mSystems. 2019 Oct 8;4(5):e00413-19. doi: 10.1128/mSystems.00413-19 (PMC6787565; doi:10.1128/mSystems.00413-19)
Supplement: TABLE S5 [file mSystems.00413-19-st005.xlsx]

## Sheet: 工作表1
BGC	Microbe	Metabolite	Predicted Immune Status Transition			Predicted Score	Validation(Literature)	Validation Web Link
			Cell	Tissue	Status Transition
Toyocamycin/sangivamycin biosynthetic gene cluster	Streptomyces rimosus	toyocamycin/sangivamycin	Stem	BM	SC.LT34F.BM-SC.ST34F.BM	0.545158
Toyocamycin/sangivamycin biosynthetic gene cluster	Streptomyces rimosus	toyocamycin/sangivamycin	preT	thymus	preT.DN2A.Th-preT.DN2B.Th	0.528791
Toyocamycin/sangivamycin biosynthetic gene cluster	Streptomyces rimosus	toyocamycin/sangivamycin	preT	thymus	T.DPbl.Th-T.DPsm.Th	0.594559
Toyocamycin/sangivamycin biosynthetic gene cluster	Streptomyces rimosus	toyocamycin/sangivamycin	preT	thymus	T.DPbl.MHC-.Th-T.DPsm.MHC-.Th	0.572197
Toyocamycin/sangivamycin biosynthetic gene cluster	Streptomyces rimosus	toyocamycin/sangivamycin	T8	spleen	T.8Eff.Sp.OT1.12hr.LisOva-T.8Eff.Sp.OT1.48hr.LisOva	0.519568
Toyocamycin/sangivamycin biosynthetic gene cluster	Streptomyces rimosus	toyocamycin/sangivamycin	T8	spleen	T.8Eff.Sp.OT1.24hr.LisOva-T.8Eff.Sp.OT1.48hr.LisOva	0.591412
Toyocamycin/sangivamycin biosynthetic gene cluster	Streptomyces rimosus	toyocamycin/sangivamycin	T8	spleen	T.8Eff.Sp.OT1.d5.VSVOva-T.8Eff.Sp.OT1.d15.VSVOva	0.536992
Toyocamycin/sangivamycin biosynthetic gene cluster	Streptomyces rimosus	toyocamycin/sangivamycin	Tgd	thymus	Tgd.vg1+vd6-.Th-Tgd.vg1+vd6-24alo.Th	0.512175
Toyocamycin/sangivamycin biosynthetic gene cluster	Streptomyces rimosus	toyocamycin/sangivamycin	Tgd	thymus	Tgd.vg1+vd6-.Th.ITKko-Tgd.vg1+vd6-24ahi.Th.ITKko	0.579864
Toyocamycin/sangivamycin biosynthetic gene cluster	Streptomyces rimosus	toyocamycin/sangivamycin	Tgd	thymus	Tgd.vg2+24alo.Th.TCRbko-Tgd.vg2-24alo.Th.TCRbko	0.582594
Toyocamycin/sangivamycin biosynthetic gene cluster	Streptomyces rimosus	toyocamycin/sangivamycin	Tgd	spleen	Tgd.Sp-Tgd.Th	0.542134
Toyocamycin/sangivamycin biosynthetic gene cluster	Streptomyces rimosus	toyocamycin/sangivamycin	Tgd	thymus	Tgd.vg1+vd6-.Th.ITKko-Tgd.vg1+vd6-24alo.Th.ITKko	0.570457
Toyocamycin/sangivamycin biosynthetic gene cluster	Streptomyces rimosus	toyocamycin/sangivamycin	Tgd	thymus	Tgd.vg2+24ahi.e17.Th-Tgd.vg2+24alo.Th	0.512782
Toyocamycin/sangivamycin biosynthetic gene cluster	Streptomyces rimosus	toyocamycin/sangivamycin	Tgd	thymus	Tgd.vg2+24alo.Th-Tgd.vg2-24alo.Th.TCRbko	0.538868
Toyocamycin/sangivamycin biosynthetic gene cluster	Streptomyces rimosus	toyocamycin/sangivamycin	Tgd	thymus	Tgd.vg2+24alo.Th-Tgd.vg3+24alo.e17.Th	0.528676
Apramycin biosynthetic gene cluster	Streptoalloteichus hindustanus	apramycin	T8	spleen	T.8Nve.MLN-T.8Nve.Sp	0.511835
Puromycin biosynthetic gene cluster	Streptomyces alboniger	puromycin	Stem	BM	SC.LT34F.BM-SC.ST34F.BM	0.543391
Puromycin biosynthetic gene cluster	Streptomyces alboniger	puromycin	preB	BM	preB.FrC.BM-preB.FrD.BM	0.57448
Puromycin biosynthetic gene cluster	Streptomyces alboniger	puromycin	preB	FLN	preB.FrD.FL-proB.FrBC.FL	0.541772
Puromycin biosynthetic gene cluster	Streptomyces alboniger	puromycin	preT	thymus	preT.DN2.Th-preT.DN2A.Th	0.512887
Puromycin biosynthetic gene cluster	Streptomyces alboniger	puromycin	preT	thymus	preT.DN3A.Th-preT.DN3B.Th	0.542004
Puromycin biosynthetic gene cluster	Streptomyces alboniger	puromycin	preT	thymus	preT.DN3A.Th-preT.DN3-4.Th	0.53717
Puromycin biosynthetic gene cluster	Streptomyces alboniger	puromycin	preT	thymus	T.DPbl.Th-T.DPsm.Th	0.557594
Puromycin biosynthetic gene cluster	Streptomyces alboniger	puromycin	preT	thymus	T.DPbl.MHC-.Th-T.DPsm.MHC-.Th	0.549488
Puromycin biosynthetic gene cluster	Streptomyces alboniger	puromycin	T8	PP	T.8Nve.PP-T.8Nve.Sp	0.570372
Puromycin biosynthetic gene cluster	Streptomyces alboniger	puromycin	T8	spleen	T.8Eff.Sp.OT1.12hr.LisOva-T.8Eff.Sp.OT1.24hr.LisOva	0.569573
Puromycin biosynthetic gene cluster	Streptomyces alboniger	puromycin	T8	spleen	T.8Eff.Sp.OT1.12hr.LisOva-T.8Eff.Sp.OT1.48hr.LisOva	0.634998
Puromycin biosynthetic gene cluster	Streptomyces alboniger	puromycin	T8	spleen	T.8Eff.Sp.OT1.24hr.LisOva-T.8Eff.Sp.OT1.48hr.LisOva	0.596714
Puromycin biosynthetic gene cluster	Streptomyces alboniger	puromycin	T8	spleen	T.8Eff.Sp.OT1.48hr.LisOva-T.8Eff.Sp.OT1.d6.LisOva	0.527136
Puromycin biosynthetic gene cluster	Streptomyces alboniger	puromycin	T8	spleen	T.8Eff.Sp.OT1.48hr.LisOva-T.8Eff.Sp.OT1.d8.LisOva	0.597663
Puromycin biosynthetic gene cluster	Streptomyces alboniger	puromycin	T8	spleen	T.8Eff.Sp.OT1.48hr.LisOva-T.8Eff.Sp.OT1.d10.LisOva	0.605747
Puromycin biosynthetic gene cluster	Streptomyces alboniger	puromycin	T8	spleen	T.8Eff.Sp.OT1.48hr.LisOva-T.8Eff.Sp.OT1.d15.LisOva	0.569007
Puromycin biosynthetic gene cluster	Streptomyces alboniger	puromycin	T8	spleen	T.8Eff.Sp.OT1.d6.LisOva-T.8Eff.Sp.OT1.d10.LisOva	0.622289
Puromycin biosynthetic gene cluster	Streptomyces alboniger	puromycin	T8	spleen	T.8Eff.Sp.OT1.d6.LisOva-T.8Eff.Sp.OT1.d15.LisOva	0.545443
Puromycin biosynthetic gene cluster	Streptomyces alboniger	puromycin	T8	spleen	T.8Eff.Sp.OT1.d5.VSVOva-T.8Eff.Sp.OT1.d6.VSVOva	0.581507
Puromycin biosynthetic gene cluster	Streptomyces alboniger	puromycin	T8	spleen	T.8Eff.Sp.OT1.d5.VSVOva-T.8Eff.Sp.OT1.d8.VSVOva	0.700547
Puromycin biosynthetic gene cluster	Streptomyces alboniger	puromycin	T8	spleen	T.8Eff.Sp.OT1.d5.VSVOva-T.8Eff.Sp.OT1.d15.VSVOva	0.557636
Puromycin biosynthetic gene cluster	Streptomyces alboniger	puromycin	T8	spleen	T.8Eff.Sp.OT1.d6.VSVOva-T.8Eff.Sp.OT1.d8.VSVOva	0.6485
Puromycin biosynthetic gene cluster	Streptomyces alboniger	puromycin	Tgd	thymus	Tgd.vg2+24alo.Th.TCRbko-Tgd.vg2-24alo.Th.TCRbko	0.578938
Puromycin biosynthetic gene cluster	Streptomyces alboniger	puromycin	Tgd	IEL	Tgd.vg5-.act.IEL-Tgd.vg5-.IEL	0.582499
Puromycin biosynthetic gene cluster	Streptomyces alboniger	puromycin	Tgd	spleen	Tgd.Sp-Tgd.Th	0.520264
Puromycin biosynthetic gene cluster	Streptomyces alboniger	puromycin	Tgd	thymus	Tgd.vg2+24ahi.Th-Tgd.vg2+24ahi.Th.TCRbko	0.591496
Puromycin biosynthetic gene cluster	Streptomyces alboniger	puromycin	NKT	spleen	NKT.4+.Sp-NKT.4-.Sp	0.524075
Puromycin biosynthetic gene cluster	Streptomyces alboniger	puromycin	Monocyte	blood	Mo.6C+II-.Bl-Mo.6C+II-.BM	0.694592
Puromycin biosynthetic gene cluster	Streptomyces alboniger	puromycin	Monocyte	blood	Mo.6C-II-.Bl-Mo.6C-II-.BM	0.618088
Paromomycin biosynthetic gene cluster	Streptomyces rimosus subsp. paromomycinus	paromomycin	Stem	BM	SC.LT34F.BM-SC.ST34F.BM	0.575063
Paromomycin biosynthetic gene cluster	Streptomyces rimosus subsp. paromomycinus	paromomycin	preT	thymus	preT.DN3A.Th-preT.DN3-4.Th	0.510304
Paromomycin biosynthetic gene cluster	Streptomyces rimosus subsp. paromomycinus	paromomycin	preT	thymus	preT.DN3-4.Th-T.DN4.Th	0.512469
Paromomycin biosynthetic gene cluster	Streptomyces rimosus subsp. paromomycinus	paromomycin	T8	spleen	T.8Nve.LN-T.8Nve.Sp	0.524059
Paromomycin biosynthetic gene cluster	Streptomyces rimosus subsp. paromomycinus	paromomycin	T8	spleen	T.8Nve.MLN-T.8Nve.Sp	0.548467
Paromomycin biosynthetic gene cluster	Streptomyces rimosus subsp. paromomycinus	paromomycin	T8	spleen	T.8Eff.Sp.OT1.d6.LisOva-T.8Eff.Sp.OT1.d15.LisOva	0.500103
Paromomycin biosynthetic gene cluster	Streptomyces rimosus subsp. paromomycinus	paromomycin	T8	spleen	T.8Eff.Sp.OT1.d5.VSVOva-T.8Eff.Sp.OT1.d6.VSVOva	0.559394
Gentamicin biosynthetic gene cluster	Micromonospora echinospora	gentamicin	T8	spleen	T.8Eff.Sp.OT1.d5.VSVOva-T.8Eff.Sp.OT1.d6.VSVOva	0.514278
Thienamycin biosynthetic gene cluster	Streptomyces cattleya	thienamycin	T8	spleen	T.8Eff.Sp.OT1.d6.LisOva-T.8Eff.Sp.OT1.d8.LisOva	0.532186
Thienamycin biosynthetic gene cluster	Streptomyces cattleya	thienamycin	T8	spleen	T.8Eff.Sp.OT1.d6.LisOva-T.8Eff.Sp.OT1.d15.LisOva	0.512277
Thienamycin biosynthetic gene cluster	Streptomyces cattleya	thienamycin	T8	spleen	T.8Eff.Sp.OT1.d5.VSVOva-T.8Eff.Sp.OT1.d6.VSVOva	0.505373
Colistin biosynthetic gene cluster	Paenibacillus alvei	colistin	T8	spleen	T.8Eff.Sp.OT1.d5.VSVOva-T.8Eff.Sp.OT1.d6.VSVOva	0.515332
Ergometrine biosynthetic gene cluster	Claviceps purpurea	ergometrine	preB	BM	preB.FrC.BM-preB.FrD.BM	0.506991
Ergometrine biosynthetic gene cluster	Claviceps purpurea	ergometrine	preB	FLN	preB.FrD.FL-proB.FrBC.FL	0.544667
Ergometrine biosynthetic gene cluster	Claviceps purpurea	ergometrine	preB	BM	proB.FrBC.BM-proB.FrBC.FL	0.506348
Ergometrine biosynthetic gene cluster	Claviceps purpurea	ergometrine	T8	spleen	T.8Eff.Sp.OT1.48hr.LisOva-T.8Eff.Sp.OT1.d6.LisOva	0.650322
Ergometrine biosynthetic gene cluster	Claviceps purpurea	ergometrine	T8	spleen	T.8Eff.Sp.OT1.48hr.LisOva-T.8Eff.Sp.OT1.d8.LisOva	0.509299
Ergovaline biosynthetic gene cluster	Neotyphodium lolii	ergovaline	T8	spleen	T.8Eff.Sp.OT1.12hr.LisOva-T.8Eff.Sp.OT1.d8.LisOva	0.507739
Ergovaline biosynthetic gene cluster	Neotyphodium lolii	ergovaline	T8	spleen	T.8Eff.Sp.OT1.24hr.LisOva-T.8Eff.Sp.OT1.d8.LisOva	0.502271
Ergovaline biosynthetic gene cluster	Neotyphodium lolii	ergovaline	T8	spleen	T.8Eff.Sp.OT1.24hr.LisOva-T.8Eff.Sp.OT1.d10.LisOva	0.500178
Ergovaline biosynthetic gene cluster	Neotyphodium lolii	ergovaline	T8	spleen	T.8Eff.Sp.OT1.48hr.LisOva-T.8Eff.Sp.OT1.d6.LisOva	0.590318
Tobramycin biosynthetic gene cluster	Streptoalloteichus hindustanus	tobramycin	Stem	BM	SC.CMP.BM.DR-SC.CMP.BM.MM	0.502108
Tobramycin biosynthetic gene cluster	Streptoalloteichus hindustanus	tobramycin	Stem	BM	SC.LT34F.BM-SC.ST34F.BM	0.613401
Tobramycin biosynthetic gene cluster	Streptoalloteichus hindustanus	tobramycin	preT	thymus	preT.DN3A.Th-preT.DN3-4.Th	0.544324
Tobramycin biosynthetic gene cluster	Streptoalloteichus hindustanus	tobramycin	preT	thymus	preT.DN3-4.Th-T.DN4.Th	0.546634
Tobramycin biosynthetic gene cluster	Streptoalloteichus hindustanus	tobramycin	preT	thymus	T.DPbl.Th-T.DPsm.Th	0.513106
Tobramycin biosynthetic gene cluster	Streptoalloteichus hindustanus	tobramycin	preT	thymus	T.DPbl.MHC-.Th-T.DPsm.MHC-.Th	0.50088
Tobramycin biosynthetic gene cluster	Streptoalloteichus hindustanus	tobramycin	T4	msLN	T.4Nve.MLN-T.4Nve.PP	0.524684
Tobramycin biosynthetic gene cluster	Streptoalloteichus hindustanus	tobramycin	T8	spleen	T.8Nve.LN-T.8Nve.Sp	0.558996
Tobramycin biosynthetic gene cluster	Streptoalloteichus hindustanus	tobramycin	T8	spleen	T.8Nve.MLN-T.8Nve.Sp	0.585031
Tobramycin biosynthetic gene cluster	Streptoalloteichus hindustanus	tobramycin	T8	spleen	T.8Eff.Sp.OT1.12hr.LisOva-T.8Eff.Sp.OT1.48hr.LisOva	0.502124
Tobramycin biosynthetic gene cluster	Streptoalloteichus hindustanus	tobramycin	T8	spleen	T.8Eff.Sp.OT1.d6.LisOva-T.8Eff.Sp.OT1.d15.LisOva	0.533443
Tobramycin biosynthetic gene cluster	Streptoalloteichus hindustanus	tobramycin	T8	spleen	T.8Eff.Sp.OT1.d5.VSVOva-T.8Eff.Sp.OT1.d6.VSVOva	0.596687
Tobramycin biosynthetic gene cluster	Streptoalloteichus hindustanus	tobramycin	Tgd	thymus	Tgd.vg1+vd6+.Th.TCRbko-Tgd.vg1+vd6+24ahi.Th.TCRbko	0.530043
Tobramycin biosynthetic gene cluster	Streptoalloteichus hindustanus	tobramycin	Tgd	thymus	Tgd.vg1+vd6-.Th.ITKko-Tgd.vg1+vd6-24ahi.Th.ITKko	0.510479
Tobramycin biosynthetic gene cluster	Streptoalloteichus hindustanus	tobramycin	NKT	liver	NKT.4+.Lv-NKT.4-.Lv	0.503154
Tobramycin biosynthetic gene cluster	Streptoalloteichus hindustanus	tobramycin	DC	sdLN	DC.8+.SLN-DC.8+.Th	0.530184
Daunorubicin biosynthetic gene cluster	Streptomyces sp.	daunorubicin	Stem	BM	SC.CMP.BM.DR-SC.CMP.BM.MM	0.660421
Daunorubicin biosynthetic gene cluster	Streptomyces sp.	daunorubicin	Stem	BM	SC.CMP.BM.DR-SC.GMP.BM	0.574894
Daunorubicin biosynthetic gene cluster	Streptomyces sp.	daunorubicin	Stem	BM	SC.CMP.BM.MM-SC.MEP.BM	0.662581
Daunorubicin biosynthetic gene cluster	Streptomyces sp.	daunorubicin	Stem	BM	SC.LT34F.BM-SC.ST34F.BM	0.70243
Daunorubicin biosynthetic gene cluster	Streptomyces sp.	daunorubicin	preB	BM	preB.FrC.BM-proB.FrBC.BM	0.58521
Daunorubicin biosynthetic gene cluster	Streptomyces sp.	daunorubicin	preB	BM	proB.FrA.BM-proB.FrA.FL	0.521869
Daunorubicin biosynthetic gene cluster	Streptomyces sp.	daunorubicin	preT	thymus	preT.DN3A.Th-preT.DN3B.Th	0.553681
Daunorubicin biosynthetic gene cluster	Streptomyces sp.	daunorubicin	preT	thymus	preT.DN3A.Th-preT.DN3-4.Th	0.593681
Daunorubicin biosynthetic gene cluster	Streptomyces sp.	daunorubicin	preT	thymus	T.DPbl.Th-T.DPsm.Th	0.619945
Daunorubicin biosynthetic gene cluster	Streptomyces sp.	daunorubicin	T4	scLN	T.4Nve.LN-T.4Nve.PP	0.71956
Daunorubicin biosynthetic gene cluster	Streptomyces sp.	daunorubicin	T4	msLN	T.4Nve.MLN-T.4Nve.PP	0.683739
Daunorubicin biosynthetic gene cluster	Streptomyces sp.	daunorubicin	T8	thymus	T.4int8+.Th-T.8SP69+.Th	0.616738
Daunorubicin biosynthetic gene cluster	Streptomyces sp.	daunorubicin	T8	scLN	T.8Mem.LN-T.8Mem.Sp	0.561531
Daunorubicin biosynthetic gene cluster	Streptomyces sp.	daunorubicin	T8	spleen	T.8Nve.LN-T.8Nve.Sp	0.504582
Daunorubicin biosynthetic gene cluster	Streptomyces sp.	daunorubicin	T8	spleen	T.8Nve.MLN-T.8Nve.Sp	0.741608
Daunorubicin biosynthetic gene cluster	Streptomyces sp.	daunorubicin	T8	spleen	T.8Nve.PP-T.8Nve.Sp	0.689565
Daunorubicin biosynthetic gene cluster	Streptomyces sp.	daunorubicin	T8	spleen	T.8Eff.Sp.OT1.24hr.LisOva-T.8Eff.Sp.OT1.48hr.LisOva	0.539024
Daunorubicin biosynthetic gene cluster	Streptomyces sp.	daunorubicin	T8	spleen	T.8Eff.Sp.OT1.d6.LisOva-T.8Eff.Sp.OT1.d8.LisOva	0.634023
Daunorubicin biosynthetic gene cluster	Streptomyces sp.	daunorubicin	T8	spleen	T.8Eff.Sp.OT1.d6.LisOva-T.8Eff.Sp.OT1.d15.LisOva	0.559224
Daunorubicin biosynthetic gene cluster	Streptomyces sp.	daunorubicin	T8	spleen	T.8Eff.Sp.OT1.d5.VSVOva-T.8Eff.Sp.OT1.d6.VSVOva	0.571624
Daunorubicin biosynthetic gene cluster	Streptomyces sp.	daunorubicin	T8	spleen	T.8Eff.Sp.OT1.d5.VSVOva-T.8Eff.Sp.OT1.d15.VSVOva	0.572381
Daunorubicin biosynthetic gene cluster	Streptomyces sp.	daunorubicin	Tgd	thymus	Tgd.vg1+vd6+.Th.TCRbko-Tgd.vg1+vd6+24ahi.Th.TCRbko	0.667836
Daunorubicin biosynthetic gene cluster	Streptomyces sp.	daunorubicin	Tgd	thymus	Tgd.vg1+vd6+.Th.TCRbko-Tgd.vg1+vd6+24alo.Th.TCRbko	0.533168
Daunorubicin biosynthetic gene cluster	Streptomyces sp.	daunorubicin	Tgd	thymus	Tgd.vg1+vd6-.Th.ITKko-Tgd.vg1+vd6-24ahi.Th.ITKko	0.655738
Daunorubicin biosynthetic gene cluster	Streptomyces sp.	daunorubicin	Tgd	thymus	Tgd.vg2+24alo.Th.TCRbko-Tgd.vg2-24alo.Th.TCRbko	0.537984
Daunorubicin biosynthetic gene cluster	Streptomyces sp.	daunorubicin	Tgd	thymus	Tgd.vg2-24ahi.Th.TCRbko-Tgd.vg2-24alo.Th.TCRbko	0.51634
Daunorubicin biosynthetic gene cluster	Streptomyces sp.	daunorubicin	Tgd	spleen	Tgd.Sp-Tgd.Th	0.631903
Daunorubicin biosynthetic gene cluster	Streptomyces sp.	daunorubicin	Tgd	thymus	Tgd.vg1+vd6-.Th.ITKko-Tgd.vg1+vd6-24alo.Th.ITKko	0.542822
Daunorubicin biosynthetic gene cluster	Streptomyces sp.	daunorubicin	Tgd	thymus	Tgd.vg1+vd6-24ahi.Th.TCRbko-Tgd.vg1+vd6-24alo.Th	0.5226
Daunorubicin biosynthetic gene cluster	Streptomyces sp.	daunorubicin	Tgd	spleen	Tgd.vg2+.Sp.TCRbko-Tgd.vg2-.Sp	0.536818
Daunorubicin biosynthetic gene cluster	Streptomyces sp.	daunorubicin	Tgd	thymus	Tgd.vg2+24ahi.e17.Th-Tgd.vg2+24alo.Th	0.53367
Daunorubicin biosynthetic gene cluster	Streptomyces sp.	daunorubicin	Tgd	thymus	Tgd.vg2+24alo.Th-Tgd.vg3+24alo.e17.Th	0.53147
Daunorubicin biosynthetic gene cluster	Streptomyces sp.	daunorubicin	Tgd	spleen	Tgd.vg2-.Sp-Tgd.vg2-.Sp.TCRbko	0.521523
Daunorubicin biosynthetic gene cluster	Streptomyces sp.	daunorubicin	Tgd	thymus	Tgd.vg2-24ahi.Th-Tgd.vg2-24ahi.Th.TCRbko	0.565727
Daunorubicin biosynthetic gene cluster	Streptomyces sp.	daunorubicin	NKT	spleen	NKT.4+.Sp-NKT.4-.Sp	0.788458
Daunorubicin biosynthetic gene cluster	Streptomyces sp.	daunorubicin	NKT	spleen	NKT.4+.Lv-NKT.4+.Sp	0.666761
Daunorubicin biosynthetic gene cluster	Streptomyces sp.	daunorubicin	NK	spleen	NK.49H-.Sp-NK.b2m-.Sp	0.577321
Daunorubicin biosynthetic gene cluster	Streptomyces sp.	daunorubicin	NK	spleen	NK.49H+.Sp-NK.H+.MCMV7.Sp	0.529778
Lividomycin biosynthetic gene cluster	Streptomyces lividus	lividomycin	Stem	BM	SC.LT34F.BM-SC.ST34F.BM	0.587842
Lividomycin biosynthetic gene cluster	Streptomyces lividus	lividomycin	preT	thymus	preT.DN3A.Th-preT.DN3-4.Th	0.521644
Lividomycin biosynthetic gene cluster	Streptomyces lividus	lividomycin	preT	thymus	preT.DN3-4.Th-T.DN4.Th	0.523857
Lividomycin biosynthetic gene cluster	Streptomyces lividus	lividomycin	T4	msLN	T.4Nve.MLN-T.4Nve.PP	0.502822
Lividomycin biosynthetic gene cluster	Streptomyces lividus	lividomycin	T8	spleen	T.8Nve.LN-T.8Nve.Sp	0.535704
Lividomycin biosynthetic gene cluster	Streptomyces lividus	lividomycin	T8	spleen	T.8Nve.MLN-T.8Nve.Sp	0.560655
Lividomycin biosynthetic gene cluster	Streptomyces lividus	lividomycin	T8	spleen	T.8Eff.Sp.OT1.d6.LisOva-T.8Eff.Sp.OT1.d15.LisOva	0.511216
Lividomycin biosynthetic gene cluster	Streptomyces lividus	lividomycin	T8	spleen	T.8Eff.Sp.OT1.d5.VSVOva-T.8Eff.Sp.OT1.d6.VSVOva	0.571825
Lividomycin biosynthetic gene cluster	Streptomyces lividus	lividomycin	Tgd	thymus	Tgd.vg1+vd6+.Th.TCRbko-Tgd.vg1+vd6+24ahi.Th.TCRbko	0.507958
Lividomycin biosynthetic gene cluster	Streptomyces lividus	lividomycin	DC	sdLN	DC.8+.SLN-DC.8+.Th	0.508093
Natamycin biosynthetic gene cluster	Streptomyces chattanoogensis	natamycin	T8	PP	T.8Nve.LN-T.8Nve.PP	0.548011
Natamycin biosynthetic gene cluster	Streptomyces chattanoogensis	natamycin	T8	spleen	T.8Nve.LN-T.8Nve.Sp	0.501958
Natamycin biosynthetic gene cluster	Streptomyces chattanoogensis	natamycin	DC	sdLN	DC.8+.SLN-DC.8+.Th	0.511422
Viomycin biosynthetic gene cluster	Streptomyces vinaceus	viomycin	Stem	BM	SC.LT34F.BM-SC.ST34F.BM	0.614868
Viomycin biosynthetic gene cluster	Streptomyces vinaceus	viomycin	preB	BM	preB.FrC.BM-proB.FrBC.BM	0.501799
Viomycin biosynthetic gene cluster	Streptomyces vinaceus	viomycin	T8	scLN	T.8Nve.LN-T.8Nve.Sp	0.533101
Viomycin biosynthetic gene cluster	Streptomyces vinaceus	viomycin	T8	scLN	T.8Nve.MLN-T.8Nve.Sp	0.591799
Viomycin biosynthetic gene cluster	Streptomyces vinaceus	viomycin	T8	spleen	T.8Eff.Sp.OT1.48hr.LisOva-T.8Eff.Sp.OT1.d10.LisOva	0.518186
Viomycin biosynthetic gene cluster	Streptomyces vinaceus	viomycin	T8	spleen	T.8Eff.Sp.OT1.d6.LisOva-T.8Eff.Sp.OT1.d8.LisOva	0.603286
Viomycin biosynthetic gene cluster	Streptomyces vinaceus	viomycin	T8	spleen	T.8Eff.Sp.OT1.d6.LisOva-T.8Eff.Sp.OT1.d15.LisOva	0.587574
Viomycin biosynthetic gene cluster	Streptomyces vinaceus	viomycin	T8	spleen	T.8Eff.Sp.OT1.d5.VSVOva-T.8Eff.Sp.OT1.d6.VSVOva	0.608839
Viomycin biosynthetic gene cluster	Streptomyces vinaceus	viomycin	T8	spleen	T.8Eff.Sp.OT1.d5.VSVOva-T.8Eff.Sp.OT1.d8.VSVOva	0.540774
Viomycin biosynthetic gene cluster	Streptomyces vinaceus	viomycin	T8	spleen	T.8Eff.Sp.OT1.d5.VSVOva-T.8Eff.Sp.OT1.d15.VSVOva	0.618093
Viomycin biosynthetic gene cluster	Streptomyces vinaceus	viomycin	Tgd	thymus	Tgd.vg1+vd6+.Th.TCRbko-Tgd.vg1+vd6+24ahi.Th.TCRbko	0.531791
Viomycin biosynthetic gene cluster	Streptomyces vinaceus	viomycin	Tgd	IEL	Tgd.vg5-.act.IEL-Tgd.vg5-.IEL	0.501598
Viomycin biosynthetic gene cluster	Streptomyces vinaceus	viomycin	NKT	liver	NKT.4+.Lv-NKT.4-.Lv	0.527818
Viomycin biosynthetic gene cluster	Streptomyces vinaceus	viomycin	DC	thymus	DC.8+.SLN-DC.8+.Th	0.510418
Viomycin biosynthetic gene cluster	Streptomyces vinaceus	viomycin	DC	spleen	DC.pDC.8+.MLN-DC.pDC.8+.Sp	0.502026
Ribostamycin biosynthetic gene cluster	Streptomyces ribosidificus	ribostamycin	Stem	BM	SC.LT34F.BM-SC.ST34F.BM	0.575063
Ribostamycin biosynthetic gene cluster	Streptomyces ribosidificus	ribostamycin	preT	thymus	preT.DN3A.Th-preT.DN3-4.Th	0.510304
Ribostamycin biosynthetic gene cluster	Streptomyces ribosidificus	ribostamycin	preT	thymus	preT.DN3-4.Th-T.DN4.Th	0.512469
Ribostamycin biosynthetic gene cluster	Streptomyces ribosidificus	ribostamycin	T8	spleen	T.8Nve.LN-T.8Nve.Sp	0.524059
Ribostamycin biosynthetic gene cluster	Streptomyces ribosidificus	ribostamycin	T8	spleen	T.8Nve.MLN-T.8Nve.Sp	0.548467
Ribostamycin biosynthetic gene cluster	Streptomyces ribosidificus	ribostamycin	T8	spleen	T.8Eff.Sp.OT1.d6.LisOva-T.8Eff.Sp.OT1.d15.LisOva	0.500103
Ribostamycin biosynthetic gene cluster	Streptomyces ribosidificus	ribostamycin	T8	spleen	T.8Eff.Sp.OT1.d5.VSVOva-T.8Eff.Sp.OT1.d6.VSVOva	0.559394
Kanamycin biosynthetic gene cluster	Streptomyces kanamyceticus	kanamycin	Stem	BM	SC.LT34F.BM-SC.ST34F.BM	0.600066	Mapping the effects of drugs on the immune system	https://www.nature.com/articles/nbt.3367
Kanamycin biosynthetic gene cluster	Streptomyces kanamyceticus	kanamycin	preT	thymus	preT.DN3A.Th-preT.DN3-4.Th	0.532491	Mapping the effects of drugs on the immune system	https://www.nature.com/articles/nbt.3368
Kanamycin biosynthetic gene cluster	Streptomyces kanamyceticus	kanamycin	preT	thymus	preT.DN3-4.Th-T.DN4.Th	0.534751	Mapping the effects of drugs on the immune system	https://www.nature.com/articles/nbt.3369
Kanamycin biosynthetic gene cluster	Streptomyces kanamyceticus	kanamycin	preT	thymus	T.DPbl.Th-T.DPsm.Th	0.501952
Kanamycin biosynthetic gene cluster	Streptomyces kanamyceticus	kanamycin	T4	msLN	T.4Nve.MLN-T.4Nve.PP	0.513278
Kanamycin biosynthetic gene cluster	Streptomyces kanamyceticus	kanamycin	T8	spleen	T.8Nve.LN-T.8Nve.Sp	0.546844
Kanamycin biosynthetic gene cluster	Streptomyces kanamyceticus	kanamycin	T8	spleen	T.8Nve.MLN-T.8Nve.Sp	0.572313	Mapping the effects of drugs on the immune system	https://www.nature.com/articles/nbt.3367
Kanamycin biosynthetic gene cluster	Streptomyces kanamyceticus	kanamycin	T8	spleen	T.8Eff.Sp.OT1.d6.LisOva-T.8Eff.Sp.OT1.d15.LisOva	0.521846	Mapping the effects of drugs on the immune system	https://www.nature.com/articles/nbt.3368
Kanamycin biosynthetic gene cluster	Streptomyces kanamyceticus	kanamycin	T8	spleen	T.8Eff.Sp.OT1.d5.VSVOva-T.8Eff.Sp.OT1.d6.VSVOva	0.583716	Mapping the effects of drugs on the immune system	https://www.nature.com/articles/nbt.3369
Kanamycin biosynthetic gene cluster	Streptomyces kanamyceticus	kanamycin	Tgd	thymus	Tgd.vg1+vd6+.Th.TCRbko-Tgd.vg1+vd6+24ahi.Th.TCRbko	0.51852	Mapping the effects of drugs on the immune system	https://www.nature.com/articles/nbt.3370
Kanamycin biosynthetic gene cluster	Streptomyces kanamyceticus	kanamycin	DC	sdLN	DC.8+.SLN-DC.8+.Th	0.518658
Ergotamine biosynthetic gene cluster	Claviceps fusiformis	ergotamine	T8	spleen	T.8Eff.Sp.OT1.12hr.LisOva-T.8Eff.Sp.OT1.d8.LisOva	0.507739
Ergotamine biosynthetic gene cluster	Claviceps fusiformis	ergotamine	T8	spleen	T.8Eff.Sp.OT1.24hr.LisOva-T.8Eff.Sp.OT1.d8.LisOva	0.502271
Ergotamine biosynthetic gene cluster	Claviceps fusiformis	ergotamine	T8	spleen	T.8Eff.Sp.OT1.24hr.LisOva-T.8Eff.Sp.OT1.d10.LisOva	0.500178
Ergotamine biosynthetic gene cluster	Claviceps fusiformis	ergotamine	T8	spleen	T.8Eff.Sp.OT1.48hr.LisOva-T.8Eff.Sp.OT1.d6.LisOva	0.590318
Capreomycin biosynthetic gene cluster	Saccharothrix mutabilis subsp. capreolus	capreomycin	Stem	BM	SC.LT34F.BM-SC.ST34F.BM	0.595348
Capreomycin biosynthetic gene cluster	Saccharothrix mutabilis subsp. capreolus	capreomycin	T8	scLN	T.8Nve.LN-T.8Nve.Sp	0.516177
Capreomycin biosynthetic gene cluster	Saccharothrix mutabilis subsp. capreolus	capreomycin	T8	scLN	T.8Nve.MLN-T.8Nve.Sp	0.573012
Capreomycin biosynthetic gene cluster	Saccharothrix mutabilis subsp. capreolus	capreomycin	T8	spleen	T.8Eff.Sp.OT1.48hr.LisOva-T.8Eff.Sp.OT1.d10.LisOva	0.501736
Capreomycin biosynthetic gene cluster	Saccharothrix mutabilis subsp. capreolus	capreomycin	T8	spleen	T.8Eff.Sp.OT1.d6.LisOva-T.8Eff.Sp.OT1.d8.LisOva	0.584134
Capreomycin biosynthetic gene cluster	Saccharothrix mutabilis subsp. capreolus	capreomycin	T8	spleen	T.8Eff.Sp.OT1.d6.LisOva-T.8Eff.Sp.OT1.d15.LisOva	0.568921
Capreomycin biosynthetic gene cluster	Saccharothrix mutabilis subsp. capreolus	capreomycin	T8	spleen	T.8Eff.Sp.OT1.d5.VSVOva-T.8Eff.Sp.OT1.d6.VSVOva	0.589511
Capreomycin biosynthetic gene cluster	Saccharothrix mutabilis subsp. capreolus	capreomycin	T8	spleen	T.8Eff.Sp.OT1.d5.VSVOva-T.8Eff.Sp.OT1.d8.VSVOva	0.523607
Capreomycin biosynthetic gene cluster	Saccharothrix mutabilis subsp. capreolus	capreomycin	T8	spleen	T.8Eff.Sp.OT1.d5.VSVOva-T.8Eff.Sp.OT1.d15.VSVOva	0.598471
Capreomycin biosynthetic gene cluster	Saccharothrix mutabilis subsp. capreolus	capreomycin	Tgd	thymus	Tgd.vg1+vd6+.Th.TCRbko-Tgd.vg1+vd6+24ahi.Th.TCRbko	0.514909
Capreomycin biosynthetic gene cluster	Saccharothrix mutabilis subsp. capreolus	capreomycin	NKT	liver	NKT.4+.Lv-NKT.4-.Lv	0.511062
Toyocamycin biosynthetic gene cluster	Streptomyces ahygroscopicus subsp. wuzhouensis	toyocamycin	Stem	BM	SC.LT34F.BM-SC.ST34F.BM	0.545158
Toyocamycin biosynthetic gene cluster	Streptomyces ahygroscopicus subsp. wuzhouensis	toyocamycin	preT	thymus	preT.DN2A.Th-preT.DN2B.Th	0.528791
Toyocamycin biosynthetic gene cluster	Streptomyces ahygroscopicus subsp. wuzhouensis	toyocamycin	preT	thymus	T.DPbl.Th-T.DPsm.Th	0.594559
Toyocamycin biosynthetic gene cluster	Streptomyces ahygroscopicus subsp. wuzhouensis	toyocamycin	preT	thymus	T.DPbl.MHC-.Th-T.DPsm.MHC-.Th	0.572197
Toyocamycin biosynthetic gene cluster	Streptomyces ahygroscopicus subsp. wuzhouensis	toyocamycin	T8	spleen	T.8Eff.Sp.OT1.12hr.LisOva-T.8Eff.Sp.OT1.48hr.LisOva	0.519568
Toyocamycin biosynthetic gene cluster	Streptomyces ahygroscopicus subsp. wuzhouensis	toyocamycin	T8	spleen	T.8Eff.Sp.OT1.24hr.LisOva-T.8Eff.Sp.OT1.48hr.LisOva	0.591412
Toyocamycin biosynthetic gene cluster	Streptomyces ahygroscopicus subsp. wuzhouensis	toyocamycin	T8	spleen	T.8Eff.Sp.OT1.d5.VSVOva-T.8Eff.Sp.OT1.d15.VSVOva	0.536992
Toyocamycin biosynthetic gene cluster	Streptomyces ahygroscopicus subsp. wuzhouensis	toyocamycin	Tgd	thymus	Tgd.vg1+vd6-.Th-Tgd.vg1+vd6-24alo.Th	0.512175
Toyocamycin biosynthetic gene cluster	Streptomyces ahygroscopicus subsp. wuzhouensis	toyocamycin	Tgd	thymus	Tgd.vg1+vd6-.Th.ITKko-Tgd.vg1+vd6-24ahi.Th.ITKko	0.579864
Toyocamycin biosynthetic gene cluster	Streptomyces ahygroscopicus subsp. wuzhouensis	toyocamycin	Tgd	thymus	Tgd.vg2+24alo.Th.TCRbko-Tgd.vg2-24alo.Th.TCRbko	0.582594
Toyocamycin biosynthetic gene cluster	Streptomyces ahygroscopicus subsp. wuzhouensis	toyocamycin	Tgd	spleen	Tgd.Sp-Tgd.Th	0.542134
Toyocamycin biosynthetic gene cluster	Streptomyces ahygroscopicus subsp. wuzhouensis	toyocamycin	Tgd	thymus	Tgd.vg1+vd6-.Th.ITKko-Tgd.vg1+vd6-24alo.Th.ITKko	0.570457
Toyocamycin biosynthetic gene cluster	Streptomyces ahygroscopicus subsp. wuzhouensis	toyocamycin	Tgd	thymus	Tgd.vg2+24ahi.e17.Th-Tgd.vg2+24alo.Th	0.512782
Toyocamycin biosynthetic gene cluster	Streptomyces ahygroscopicus subsp. wuzhouensis	toyocamycin	Tgd	thymus	Tgd.vg2+24alo.Th-Tgd.vg2-24alo.Th.TCRbko	0.538868
Toyocamycin biosynthetic gene cluster	Streptomyces ahygroscopicus subsp. wuzhouensis	toyocamycin	Tgd	thymus	Tgd.vg2+24alo.Th-Tgd.vg3+24alo.e17.Th	0.528676
Neomycin biosynthetic gene cluster	Streptomyces fradiae	neomycin	Stem	BM	SC.LT34F.BM-SC.ST34F.BM	0.575063
Neomycin biosynthetic gene cluster	Streptomyces fradiae	neomycin	preT	thymus	preT.DN3A.Th-preT.DN3-4.Th	0.510304
Neomycin biosynthetic gene cluster	Streptomyces fradiae	neomycin	preT	thymus	preT.DN3-4.Th-T.DN4.Th	0.512469
Neomycin biosynthetic gene cluster	Streptomyces fradiae	neomycin	T8	spleen	T.8Nve.LN-T.8Nve.Sp	0.524059
Neomycin biosynthetic gene cluster	Streptomyces fradiae	neomycin	T8	spleen	T.8Nve.MLN-T.8Nve.Sp	0.548467	Mapping the effects of drugs on the immune system	https://www.nature.com/articles/nbt.3367
Neomycin biosynthetic gene cluster	Streptomyces fradiae	neomycin	T8	spleen	T.8Eff.Sp.OT1.d6.LisOva-T.8Eff.Sp.OT1.d15.LisOva	0.500103
Neomycin biosynthetic gene cluster	Streptomyces fradiae	neomycin	T8	spleen	T.8Eff.Sp.OT1.d5.VSVOva-T.8Eff.Sp.OT1.d6.VSVOva	0.559394	Mapping the effects of drugs on the immune system	https://www.nature.com/articles/nbt.3369
Doxorubicin biosynthetic gene cluster	Streptomyces peucetius	doxorubicin	Stem	BM	SC.CMP.BM.MM-SC.MEP.BM	0.578077
Doxorubicin biosynthetic gene cluster	Streptomyces peucetius	doxorubicin	Stem	BM	SC.LT34F.BM-SC.ST34F.BM	0.594402
Doxorubicin biosynthetic gene cluster	Streptomyces peucetius	doxorubicin	preT	thymus	preT.DN2A.Th-preT.DN2B.Th	0.513922
Doxorubicin biosynthetic gene cluster	Streptomyces peucetius	doxorubicin	preT	thymus	preT.DN3A.Th-preT.DN3-4.Th	0.518801
Doxorubicin biosynthetic gene cluster	Streptomyces peucetius	doxorubicin	T4	scLN	T.4Nve.LN-T.4Nve.PP	0.660921
Doxorubicin biosynthetic gene cluster	Streptomyces peucetius	doxorubicin	T4	msLN	T.4Nve.MLN-T.4Nve.PP	0.663136
Doxorubicin biosynthetic gene cluster	Streptomyces peucetius	doxorubicin	T8	thymus	T.4int8+.Th-T.8SP69+.Th	0.556808
Doxorubicin biosynthetic gene cluster	Streptomyces peucetius	doxorubicin	T8	spleen	T.8Nve.MLN-T.8Nve.Sp	0.564963
Doxorubicin biosynthetic gene cluster	Streptomyces peucetius	doxorubicin	T8	spleen	T.8Nve.PP-T.8Nve.Sp	0.663586
Doxorubicin biosynthetic gene cluster	Streptomyces peucetius	doxorubicin	Tgd	thymus	Tgd.vg1+vd6+.Th.TCRbko-Tgd.vg1+vd6+24ahi.Th.TCRbko	0.535643
Doxorubicin biosynthetic gene cluster	Streptomyces peucetius	doxorubicin	Tgd	thymus	Tgd.vg1+vd6-.Th.ITKko-Tgd.vg1+vd6-24ahi.Th.ITKko	0.552255
Doxorubicin biosynthetic gene cluster	Streptomyces peucetius	doxorubicin	Tgd	spleen	Tgd.vg2+.Sp.TCRbko-Tgd.vg2-.Sp	0.538226
Doxorubicin biosynthetic gene cluster	Streptomyces peucetius	doxorubicin	Tgd	thymus	Tgd.vg2+24ahi.Th-Tgd.vg2+24ahi.Th.TCRbko	0.548827
Doxorubicin biosynthetic gene cluster	Streptomyces peucetius	doxorubicin	NKT	spleen	NKT.4+.Sp-NKT.4-.Sp	0.703743
Doxorubicin biosynthetic gene cluster	Streptomyces peucetius	doxorubicin	NKT	spleen	NKT.4+.Lv-NKT.4+.Sp	0.573675
Doxorubicin biosynthetic gene cluster	Streptomyces peucetius	doxorubicin	NK	spleen	NK.49H+.Sp-NK.b2m-.Sp	0.549338
Doxorubicin biosynthetic gene cluster	Streptomyces peucetius	doxorubicin	NK	spleen	NK.49H-.Sp-NK.b2m-.Sp	0.570351
Doxorubicin biosynthetic gene cluster	Streptomyces peucetius	doxorubicin	NK	spleen	NK.49H+.Sp-NK.H+.MCMV7.Sp	0.541489
Doxorubicin biosynthetic gene cluster	Streptomyces peucetius	doxorubicin	Monocyte	BM	Mo.6C-II-.Bl-Mo.6C-II-.BM	0.560906
Coagulin biosynthetic gene cluster	Bacillus coagulans	coagulin	T4	spleen	T.4FP3+25+.LN-T.4FP3+25+.Sp	0.257145	Lactic acid bacteria-specific induction of CD4+Foxp3+T cells ameliorates shrimp tropomyosin-induced allergic response in mice via suppression of mTOR signaling	https://www.ncbi.nlm.nih.gov/pmc/articles/PMC5434066/

## Sheet: 工作表2
	score = 1	score != 1
NBT	9	4
Paper
no support
		12
